# Supplementary material for: Fluctuations in quality of life and immune responses during intravenous immunoglobulin infusion cycles
Source: PLoS One. 2022 Mar 22;17(3):e0265852. doi: 10.1371/journal.pone.0265852 (PMC8939786; doi:10.1371/journal.pone.0265852)
Supplement: S1 Data — (XLSX) [file pone.0265852.s019.xlsx]

## Sheet: demographic
Subject ID	Age	Diagnosis	Respiratory Disease	Hematologic	Autoimmune	Infection	Gastrointestinal	Other	Pre-replacement IgG Level	IgA level	IgM level	sex	IVIG	naïve
1	67	Hypogammaglobulinemia	asthma, bronchiectasis		hypothyroid			allergic rhinitis	NA	119	36	Female	0.42	no
2	52	Combined Immunodeficiency	interstitial lung disease	thrombocytopenia, splenomegaly			colonic polyps, portal hypertension		NA	<10	<20	Male	0.59	no
3	72	Hypogammaglobulinemia	asthma, chronic sinusitis					fibromyalgia	351	55	73	Female	0.36	no
4	61	XLA	chronic sinusitis, sleep apnea		hypothyroid				NA	<10	<20	Male	0.63	no
5	18	AD Hyper IgE Syndrome	asthma, bronchiectasis			recurrent pneumonia, recurrent otitis media, pulmonary aspergillosis		oral ulcers	NA	72	94	Female	0.73	no
6	51	CVID	asthma, bronchiectasis	leukopenia					<75	<10	<20	Female	0.48	no
8	48	CVID	asthma, interstitial lung disease					allergic rhinitis	160	<10	<20	Male	0.47	no
10	68	CVID	fungal pneumonia	thrombocytosis, macrocytic anemia		oral candidiasis, aspergillus pneumonia			473	76	20	Female	0.39	no
11	52	CVID					food allergy	allergic rhinitis	173	<10	38	Female	0.37	yes
12	60	CVID	asthma, chronic sinusitis	acute myelogenous leukemia 9 years prior	hypothyroid			renal insufficiency	333	40	119	Female	0.51	no
13	33	XLA	asthma, sleep apnea					hearing loss	NA	<10	<20	Male	0.5	no
14	32	CVID	chronic sinusits, bronchiectasis				enteropathy, esophagitis		NA	<10	<20	Female	0.72	no
15	31	CVID	asthma, chronic sinusitis						NA	<10	<20	Female	0.39	no
16	33	CVID		autologous hematopoietic stem cell transplant for diffuse large B cell lymphoma					<75	<10	<20	Male	0.4	no
17	20	XLA	chronic sinusitis						<75	<10	<20	Male	0.54	no
18	77	CVID		non-Hodgkin's lymphoma	arthritis				<75	<10	<20	Female	0.38	yes
19	57	CVID	recurrent pneumonia, chronic sinusitis	lymphopenia			atrophic gastritis		<75	<10	44	Female	0.53	no
20	70	Hypogammaglobulinemia	COPD		rheumatoid arthritis		elevated liver enzymes		379	119	77	Female	0.5	yes

## Sheet: VAS
Subject	VAS_infusion_day	VAS_day7	cycle
1	75	80	1
1	80	70	2
1	80	90	3
2	75	75	1
2	75	80	2
2	70	75	3
3	80	85	1
3	60	65	2
3	60	70	3
4	70	85	1
4	75	85	2
4	75	80	3
5	50	50	1
5	55	65	2
6	80	85	1
6	70	90	2
6	90	95	3
8	90	85	1
8	80	85	2
8	85	85	3
10	40	55	1
10	45	65	2
10	65	50	3
11	50	55	1
11	40	40	2
11	50	55	3
12	70	70	1
12	70	70	2
12	70	80	3
13	90	90	1
13	92	95	2
13	95	95	3
14	30	20	1
14	20	30	2
14	50	30	3
15	75	70	1
15	70	85	2
15	75	90	3
16	75	75	1
16	70	75	2
16	75	80	3
17	90	85	1
17	95	85	2
18	45	60	1
18	55	70	2
18	50	60	3
19	85	85	1
19	75	90	2
19	75	85	3
20	60		1
20	50		2

## Sheet: modSF12
Question	Visit_day	P1	P2	P3	P4	P5	P6	P8	P10	P11	P12	P13	P14	P15	P16	P17	P18	P19	P20
accomplished less than you would like	A	3	1	4	1	4	1	1	1	4	3	3	2	1	4	3	4	1	3
accomplished less than you would like	B	1	1	3	1	3	1	3	3	3	3	1	3	2	3	3	2	2	2
accomplished less than you would like	C	2	1	2	1	4	3	1	2	4	4	1	2	2	3	3	2	2	2
accomplished less than you would like	D	3	1	3	1	2	1	2	1	4	3	3	2	1	3	3	2	2
accomplished less than you would like	E	3	1	2	1	1	1	1	2	3	3	3	2	2	2		2	2
accomplished less than you would like	F	2	1	2	1		2	1	3	3	2	1	2	1	2		2	1
cut down amount of time spent on work or other activities	A	3	1	1	1	3	1	1	1	3	3	2	1	1	2	3	3	1	2
cut down amount of time spent on work or other activities	B	1	1	1	1	3	1	3	3	3	2	1	3	1	3	3	1	1	1
cut down amount of time spent on work or other activities	C	2	1	1	1	4	3	1	1	3	3	1	2	2	3	3	2	1	2
cut down amount of time spent on work or other activities	D	3	1	1	1	3	1	1	1	4	3	3	2	1	3	3	1	1
cut down amount of time spent on work or other activities	E	3	1	2	1	1	1	1	3	3	2	3	2	2	3		2	1
cut down amount of time spent on work or other activities	F	2	1	2	1		1	1	3	3	2	3	2	1	1		3	1
expect health to get worse	A	4	2	4	3	3	4	3	4	4	2	1	3	4	3	3	3	3	1
expect health to get worse	B	4	2	3	3	3	3	3	4	4	3	2	3	4	3	3	3	3
expect health to get worse	C	2	3	4	3	2	4	3	4	4	3	3	5	5	3		3	3	1
expect health to get worse	D	4	2	3	3	2	2	3	4	3	3	3	5	4	3		3	3
expect health to get worse	E		3	3	3	3	2	3	5	3	2	3	5	4	3		2	3
expect health to get worse	F	4	4	3	3		2	3	5	3	2	3	5	4			3	3
General Health (1-5 scale, 1 is high)	A	2	3	3	3	3	3	3	4	4	3	3	5	3	3	3	4	3	4
General Health (1-5 scale, 1 is high)	B	2	3	3	3	3	2	2	4	4	3	3	5	3	3	3	3	3	4
General Health (1-5 scale, 1 is high)	C	2	4	3	2	4	3	2	4	4	3	3	4	3	3	3	3	3	4
General Health (1-5 scale, 1 is high)	D	2	3	3	2	3	2	2	3	4	4	3	4	3	3	3	3	3
General Health (1-5 scale, 1 is high)	E	2	4	3	3	3	2	2	2	3	3	3	4	2	3		3	3
General Health (1-5 scale, 1 is high)	F	2	4	3	2		2	2	3	3	3	3	4	4	3		3	3
had difficulty performing the work or other activities	A	3	1	2	1	3	1	1	1	3	3	1	3	2	2	3	3	1	2
had difficulty performing the work or other activities	B	1	1	2	1	2	1	2	3	3	3	1	3	2	2	3	1	2	2
had difficulty performing the work or other activities	C	2	1	3	1	2	3	1	1	4	3		2	2	3	4	2	2	3
had difficulty performing the work or other activities	D	2	1	2	1	3	1	2	1	4	3	4	2	1	2	3	1	2
had difficulty performing the work or other activities	E	3	1	2	1	1	1	1	3	4	2	3	2	3	2		2	2
had difficulty performing the work or other activities	F	2	1	3	1		1	1	3	3	1	2	2	1	2		2	1
I am as healthy as anybody I know	A	4	2	4	3	5	2	3	4	4	3	4	5	4	3	2	4	2	5
I am as healthy as anybody I know	B	4	2	4	3	4	2	2	5	4	4	2	5	2	3	3	4	3	3
I am as healthy as anybody I know	C	4	2	3	3	4	3	2	5	5	3	2	5	5	3	2	3	3	3
I am as healthy as anybody I know	D	4	3	4	2	4	2	3	4	4	3	3	5	5	3	3	3	3
I am as healthy as anybody I know	E	2	4	3	3	3	1	3	2	4	3	2	5	5	4		3	3
I am as healthy as anybody I know	F	4	4	4	3		2	3	4	4	3	3	5	4	3		3	3
My health is excellent	A	4	4	4	2	3	2	2	4	5	4	4	5	4	3	2	5	2	4
My health is excellent	B	4	4	4	2	4	2	2	5	5	4	4	5	4	2	3	3	2	4
My health is excellent	C	2	2	4	2	3	4	2	5	4	4	3	5	5	3		2	3	5
My health is excellent	D	2	3	4	2	4	2	3	5	5	4	3	5	5	3		2	2
My health is excellent	E		4	2	2	2	1	3	5	5	4	3	5	5	3		3	3
My health is excellent	F	4	4	4	2		2	3	5	4	2	3	5	4			3	2
seem to get sick easier than others	A	4	2	3	4	5	2	3	4	5	3	4	5	4	5	3	5	4	4
seem to get sick easier than others	B	4	2	4	4	4	2	3	2	4	3	4	5	5	5	3	4	4	3
seem to get sick easier than others	C	4	2	4	4	5	4	3	3	4	2	4	5	5	4	3	4	4	3
seem to get sick easier than others	D	5	2	4	4	4	2	3	4	4	3	3	5	5	4	3	4	4
seem to get sick easier than others	E	4	3	4	4	4	2	3	2	4	2	3	5	5	4		4	4
seem to get sick easier than others	F	4	2	3	4		2	3	2	4	2	3	5	5	4		4	3
Suffer from fatigue?	A	1	3	3	3	4	3	1	2	4	3	3	4	3	3	4	4	3	3
Suffer from fatigue?	B	1	2	3	3	2	2	3	4	3	2	2	2	2	3	3	1	2	2
Suffer from fatigue?	C	3	3	3	2	2	3	1	2	4	4	1	2	3	4	3	3	3	4
Suffer from fatigue?	D	3	3	2	3	3	2	1	1	5	3	4	1	2	3	1	2	2
Suffer from fatigue?	E	3	3	2	2	2	2	1	2	4	2	2	2	3	3		3	3
Suffer from fatigue?	F	2	3	2	2		2	1	1	3	2	1	4	2	2		3	2
to what extent has physical health interfered with normal social activities	A	3	1	1	1	4	1	3	2	4	1	1	1	2	1	3	3	1	1
to what extent has physical health interfered with normal social activities	B	1	1	2	1	4	1	3	4	2	1		2	1	1	3	1	1	1
to what extent has physical health interfered with normal social activities	C	2	1	2	1	4	2	1	1	3	3	1	1	2	1	3	2	1	2
to what extent has physical health interfered with normal social activities	D	3	1	2	1	2	1	3	1	4	2	2	1	1	1	3	1	1
to what extent has physical health interfered with normal social activities	E	3	1	2	1	1	1	3	2	3	2	1	1	2	2		2	2
to what extent has physical health interfered with normal social activities	F	2	1	2	1		1	1	3	2	1	1	2	1	1		2	1
Weekly Health (1-5 scale, 1 is high)	A	4	3	3	3	3	3	1	3	2	3	3	2	4	2	2	4	3	2
Weekly Health (1-5 scale, 1 is high)	B	1	3	3	2	3	2	3	2	3	3	3	3	4	3	3	2	3	3
Weekly Health (1-5 scale, 1 is high)	C	4	3	3	3	3	1	3	3	3	3	3	4	3	4	3	3	3	3
Weekly Health (1-5 scale, 1 is high)	D	4	3	3	2	2	2	3	1	3	3	3	3	2	3	3	3	3
Weekly Health (1-5 scale, 1 is high)	E	4	3	3	3	3	1	2	3	3	3	3	4	2	3		3	4
Weekly Health (1-5 scale, 1 is high)	F	2	2	3	2		1	3	3	3	3	3	3	2	2		4	2
were limited in the kind of work or other activities	A	1	1	2	1	3	1	1	2	4	3	1	3	1	1	3	3	1	3
were limited in the kind of work or other activities	B	1	1	2	1	2	1		3	4	4	1	3	2	1	3	1	1	1
were limited in the kind of work or other activities	C	2	1	2	1	3	3		2	4	3	1	2	1	1	3	2	2	2
were limited in the kind of work or other activities	D	2	1	2	1	3	1	1	1	4	3	3	2	1	1	3	1	1
were limited in the kind of work or other activities	E	3	1	2	1	1	1	1	3	3	2	3	2	3	1		1	2
were limited in the kind of work or other activities	F	2	1	2	1		1	1	3	3	1	1	2	1	1		2	1

## Sheet: Treg
Subject ID	Subject	Result	Comment	Result?y_n	draw
1-1 Post	P1	1.8			B
1-1-7	P1	3.1			C
1-1 Pre	P1	1.7	Regulatory T Cells are marginally low.		A
1-2	P1	1.9			D
1-2 Post	P1	2.2			E
1-2-7	P1	2.1			F
1-3	P1	1.8			G
1-3 Post	P1	3.2			H
1-3-7	P1	1.1	Regulatory T Cells are low.		I
1-4	P1	2.5			J
10-1 Post	P10	2.7			B
10-1-7	P10	2.1			C
10-1 Pre	P10	2.3			A
10-2	P10	2.2			D
10-2 Post	P10	2.5			E
10-2-7	P10	0.9	Regulatory T Cells are low.		F
10-3	P10	2			G
10-3 Post	P10	2			H
10-3-7	P10	2.9			I
10-4	P10	2.1			J
11-1 Post	P11	1.6	Regulatory T Cells are marginally decreased.		B
11-1-7	P11	1.9			C
11-1 Pre	P11	1.7	Regulatory T Cells are marginally decreased.		A
11-2	P11	0.6	Regulatory T Cells are low.		D
11-2 Post	P11	0.6	Regulatory T Cells are low.		E
11-2-7	P11	0.7	Regulatory T Cells are low.		F
11-3	P11	4.7			G
11-3 Post	P11	4.4			H
11-3-7	P11	0.5	Regulatory T Cells are low.		I
12-1 Post	P12	3.4			B
12-1-7	P12	7.4			C
12-1 Pre	P12	2.9			A
12-2	P12	3.8			D
12-2 Post	P12	3.6			E
12-2-7	P12	6.7			F
12-3	P12	3.4			G
12-3 Post	P12	3.7			H
12-3-7	P12	5.7			I
12-4	P12	2.8			J
13-1 Post	P13	0.9	Regulatory T Cells are low.		B
13-1-7	P13	1.2	Regulatory T Cells are low.		C
13-1 Pre	P13	0.6	Regulatory T Cells are low.		A
13-2	P13	0.6	Regulatory T Cells are low.		D
13-2 Post	P13	0.8	Regulatory T Cells are low.		E
13-2-7	P13	3.7			F
13-3	P13	2			G
13-3 Post	P13	2			H
13-3-7	P13	2.8			I
13-4	P13	2.4			J
14-1 Post	P14	1.8			B
14-1-7	P14	1.8			C
14-1 Pre	P14	1.6	Regulatory T Cells are low.		A
14-2	P14	1.1	Regulatory T Cells are low.		D
14-2 Post	P14	1.2	Regulatory T Cells are low.		E
14-2-7	P14	2.3			F
14-3	P14	3.2			G
14-3 Post	P14	2.5			H
14-3-7	P14	2.6			I
14-4	P14	1	Regulatory T Cells are low.		J
15-1 Post	P15	2.6			B
15-1-7	P15	1.3	Regulatory T Cells are low.		C
15-1 Pre	P15	1.9			A
15-2	P15	2.2			D
15-2 Post	P15	2.2			E
15-2-7	P15	1.3	Regulatory T Cells are low.		F
15-3	P15	1.4	Regulatory T Cells are reduced marginally .		G
15-3 Post	P15	1.5	Regulatory T Cells are decreased marginally .		H
15-3-7	P15	2			I
15-4	P15	9.1	Regulatory T Cells are elevated marginally.		J
16-1 Post	P16	0.9	Regulatory T Cells are low.		B
16-1-7	P16	1.1	Regulatory T Cells are low.		C
16-1 Pre	P16	1.1	Regulatory T Cells are low.		A
16-2	P16	0.5	Regulatory T Cells are low.		D
16-2 Post	P16	0.5	Regulatory T Cells are low.		E
16-2-7	P16	1.6	Regulatory T Cells are decreased marginally .		F
16-3	P16	0.8	Regulatory T Cells are low.		G
16-3 Post	P16	0.9	Regulatory T Cells are low.		H
16-3-7	P16	1.2	Regulatory T Cells are low.		I
16-4	P16	0.7	Regulatory T Cells are low.		J
17-1 Post	P17	0.7	Regulatory T Cells are low.		B
17-1-7	P17	1.9			C
17-1 Pre	P17	1.1	Regulatory T Cells are low.		A
17-2	P17	1.6	Regulatory T Cells are low.		D
17-2 Post	P17	1.7	Regulatory T Cells are low.		E
17-3	P17	3.4			G
17-3 Post	P17	NA	EDTA was drawn instead of Sodium Heparin. Could not run	no	H
17-3-7	P17	2.8			I
18-1 Post	P18	2.5			B
18-1 Pre	P18	2.4			A
18-2	P18	2.9			D
18-2 Post	P18	2.4			E
18-2-7	P18	3.6			F
18-3	P18	3.3			G
18-3 Post	P18	NA	Failed sample. Blood sat in clinic drop off box. Was picked up past stablity. Can't process	no	H
18-3-7	P18	4.4			I
18-4	P18	5.7			J
19-1 Post	P19	3.6			B
19-1-7	P19	2.1			C
19-2	P19	2			D
19-2 Post	P19	1.8			E
19-2-7	P19	8			F
19-3	P19	4.5			G
19-3 Post	P19	5.3			H
19-3-7	P19	4			I
2-1 Post	P2	4.6			B
2-1-7	P2	6.1			C
2-1 Pre	P2	4.6			A
2-2	P2	6.4			D
2-2 Post	P2	5.8			E
2-2-7	P2	1.9			F
2-3	P2	6.5			G
2-3 Post	P2	6.2			H
2-3-7	P2	5.3			I
2-4	P2	5.6			J
20-1 Post	P20	0.8	Regulatory T Cells are low.		B
20-1-7	P20	1.7	Regulatory T Cells are low.		C
20-1 Pre	P20	0.6	Regulatory T Cells are low.		A
20-2	P20	1.7	Regulatory T Cells are low.		D
20-2 Post	P20	2.5			E
20-2-7	P20	3			F
3-1 Post	P3	1.7	Regulatory T Cells are marginally low.		B
3-1-7	P3	4.7			C
3-1 Pre	P3	1.8			A
3-2	P3	1.7	Regulatory T Cells are marginally low.		D
3-2 Post	P3	3.2			E
3-2-7	P3	2.3			F
3-3	P3	3.4			G
3-3 Post	P3	3.4			H
3-3-7	P3	2			I
3-4	P3	1.9			J
4-1 Post	P4	3.7			B
4-1-7	P4	7			C
4-1 Pre	P4	4.9			A
4-2	P4	2.2			D
4-2 Post	P4	4.5			E
4-2-7	P4	7.8			F
4-3	P4	6.8			G
4-3 Post	P4	6.2			H
4-3-7	P4	7.4			I
4-4	P4	3.9			J
6-1 Post	P6	4.2			B
6-1-7	P6	4.8			C
6-1 Pre	P6	4.1			A
6-2	P6	2.5			D
6-2 Post	P6	3.2			E
6-2-7	P6	5.1			F
6-3	P6	2.8			G
6-3 Post	P6	2.3			H
6-3-7	P6	4.2			I
6-4	P6	2.5			J
8-1 Post	P8	1.1	Regulatory T Cells are low.		B
8-1-7	P8	5.2			C
8-1 Pre	P8	1.1	Regulatory T Cells are low.		A
8-2	P8	1.3	Regulatory T Cells are low.		D
8-2 Post	P8	1.1	Regulatory T Cells are low.		E
8-2-7	P8	1.4	Regulatory T Cells are low.		F
8-3	P8	0.6	Regulatory T Cells are low.		G
8-3 Post	P8	0.7	Regulatory T Cells are low.		H
8-3-7	P8	1.5	Regulatory T Cells are low.		I

## Sheet: Cytokines
Subject	Cycle	time_point	ID	Sample	PD-L1/B7-H1	Eotaxin	MCP-1	MIP-3a	MIP-1a	MIP-1b	CD40 Ligand	Fractalkine	IP-10	IL-8	EGF	Flt-3 Ligand	G-CSF	GM-CSF	Granzyme B	IFN-a	IFN-b	IFNgamma	IL-10	IL-12p70	IL-13	IL-15	IL-17A	IL-17E	IL-1b	IL-1ra	IL-2	IL-3	IL-33	IL-4	IL-5	IL-6	IL-7	RANTES	TGF-a	TNF-a	TRAIL	VEGF	FGF basic	IL-1a
1	1	1	1.1	P1-C1-D1 PreIV	35.0622	192.112	218.055	3.48354	16.8166	110.173	3032.46	217.25	4.27631	9.68071	137.581	48.0693	4.68837	4.05989	4.37839	1.81385	0.474235	0.835248	16.3016	4.5344	22.9133	1.27011	< 10.1234567901235	14.5499	< 3.38820301783265	389.724	1.24377	2.77257	2.63966	NaN	< 5.92592592592593	3.84608	4.55316	35504.7	6.60566	6.52726	19.5152	363.237	< 10.2743484224966	1.05277
1	1	1	1.1	P1-C1-D1 PreIV	< 77.7091906721536	< 23.758573388203	< 5.29492455418381	< 2.24965706447188	< 5.56927297668038	< 98.7517146776406	< 461.550068587106	< 178.189300411523	< 2.63374485596708	< 2.09876543209877	< 8.24417009602195	< 26.5020576131687	< 8.6556927297668	< 17.2976680384088	< 8.4636488340192	0.0785305	< 3.85459533607682	< 6.25514403292181	< 28.9163237311385	< 16.9135802469136	< 31.4128943758573	< 2.22222222222222	< 10.1234567901235	< 16.6117969821674	< 3.38820301783265	< 10.8504801097394	0.077498	< 13.8134430727023	< 15.2537722908093	NaN	< 5.92592592592593	< 9.19067215363512	< 3.18244170096022	< 285.528120713306	< 9.84910836762689	< 11.7695473251029	< 26.8312757201646	< 7.18792866941015	< 10.2743484224966	< 9.76680384087792
1	1	2	1.2	P1-C1-D1 PostIV	50.6406	143.283	240.251	5.28165	20.3086	129.617	2826.4	281.544	58.6684	8.83824	125.112	48.0693	7.82996	7.52873	4.88605	2.113	1.17245	2.234	18.2719	6.64788	26.2953	1.60012	< 10.1234567901235	8.37575	0.694057	361.93	1.48631	4.05803	4.82834	0.79459	0.936154	6.23915	5.19924	30005.9	9.19394	7.69617	18.7757	380.116	< 10.2743484224966	3.12518
1	1	3	1.3	P1-C1-D7	36.1646	143.723	194.24	3.28154	16.4325	116.951	3096.98	225.532	57.4474	6.18249	136.838	44.8011	4.68837	5.21157	3.36953	1.81385	0.712311	1.19022	18.2719	5.5936	24.6524	1.23726	< 10.1234567901235	6.61895	< 3.38820301783265	283.506	1.24377	3.62751	2.63966	0.846952	< 5.92592592592593	7.23386	3.90726	29593.7	6.1707	6.13759	18.7757	354.419	< 10.2743484224966	1.85406
1	1	3	1.3	P1-C1-D7	37.2687	149.826	217.56	3.38261	16.8166	123.418	3303.84	242.191	65.5323	6.64699	143.257	48.8841	5.77983	4.63505	3.87281	1.96322	0.94449	1.88876	22.1959	5.5936	29.3505	1.27011	< 10.1234567901235	10.0237	< 3.38820301783265	302.668	1.36481	4.49032	3.18588	0.663281	0.419028	7.56261	4.33784	34381.5	7.03948	6.52726	20.2552	380.735	< 10.2743484224966	3.67975
1	1	4	1.4	P1-C1-D28 PreIV	57.4016	143.283	219.389	5.08338	26.7139	123.418	4137.1	287.22	180.866	25.2937	200.76	46.437	9.12596	9.85974	6.93403	2.41371	0.94449	2.57718	72.1884	6.64788	26.2953	1.79931	< 10.1234567901235	10.0237	1.52873	1398.2	1.60824	4.05803	4.82834	0.79459	0.419028	7.89013	4.48139	24701.3	8.7648	19.7752	50.1039	426.842	< 10.2743484224966	2.5245
1	1	4	1.4	P1-C1-D28 PreIV	39.482	128.426	209.027	2.87588	27.0939	116.951	3161.56	242.191	147.682	21.8882	183.311	39.8704	7.82996	8.69275	5.651	2.113	0.594167	1.19022	56.938	6.64788	22.9133	1.53392	< 10.1234567901235	10.0237	0.990752	1222.27	1.48631	3.19894	2.63966	0.478262	< 5.92592592592593	6.57226	3.76376	24987.5	7.47224	16.2676	39.6112	368.169	< 10.2743484224966	< 9.76680384087792
1	1	2	1.2	P1-C1-D1 PostIV	74.4476	366.702	376.634	15.1603	104.513	1442.33	9758.61	676.961	112.09	9.37536	388.23	102.491	< 8.6556927297668	< 17.2976680384088	9.74013	1.757	< 3.85459533607682	7.47975	500.964	< 16.9135802469136	64.9408	2.36884	< 10.1234567901235	31.7001	0.191196	645.996	1.59542	< 13.8134430727023	1.03455	0.777031	1.61517	2.29628	17.7298	66687.7	16.9898	13.3703	43.9274	2498.66	< 10.2743484224966	12.8094
1	1	2	1.2	P1-C1-D1 PostIV	74.4476	367.576	390.947	13.9905	108.329	1433.7	8994.41	631.344	115.322	8.72813	377.138	95.735	< 8.6556927297668	< 17.2976680384088	9.09902	1.30442	< 3.85459533607682	6.75901	492.076	< 16.9135802469136	57.413	2.18525	< 10.1234567901235	14.8306	< 3.38820301783265	607.494	1.23912	< 13.8134430727023	< 15.2537722908093	0.563899	1.61517	< 9.19067215363512	17.9042	68253.2	16.9898	13.3703	38.4117	2495.25	< 10.2743484224966	12.8094
2	1	1	2.1	P2-C1-D1 PreIV	119.88	138.852	112.965	80.7898	10.4136	95.4511	1164.31	676.73	23.737	8.37497	47.9153	102.058	10.687	12.7882	5.26803	1.66492	0.94449	5.27354	64.5733	7.69835	21.0565	2.13307	6.24429	9.21117	1.26672	148.576	1.48631	7.99789	5.37683	0.425079	< 5.92592592592593	6.57226	3.04637	2394.87	3.53032	16.2676	26.9319	68.593	< 10.2743484224966	1.05277
2	1	1	2.1	P2-C1-D1 PreIV	77.9321	113.276	102.381	58.2064	6.19492	68.8145	618.421	469.652	44.2473	5.50554	34.1596	75.7691	7.4981	9.85974	2.1237	1.22119	0.226385	1.19022	39.6646	3.46857	11.4727	1.46781	3.31806	< 16.6117969821674	< 3.38820301783265	97.7415	1.00324	2.3487	2.09427	NaN	< 5.92592592592593	4.1965	2.04246	1900.6	0.792951	10.0338	17.2981	46.8347	< 10.2743484224966	< 9.76680384087792
2	1	2	2.2	P2-C1-D1 PostIV	96.4456	123.779	124.065	58.5633	9.19817	87.3336	717.046	606.299	55.1214	7.78528	27.7271	91.1304	6.48014	9.85974	3.87281	1.51647	0.474235	1.54104	45.4392	4.5344	19.0516	1.79931	2.5241	4.69858	< 3.38820301783265	128.287	1.12323	4.05803	3.18588	0.264343	< 5.92592592592593	4.88738	2.90292	5063.31	1.72435	12.3713	20.2552	68.2324	< 10.2743484224966	< 9.76680384087792
2	1	2	2.2	P2-C1-D1 PostIV	117.523	137.512	135.239	63.55	9.19817	95.4511	766.475	619.002	53.8913	7.86953	28.8709	102.836	7.4981	13.3756	4.37839	1.66492	0.474235	1.88876	53.1117	5.5936	19.0516	2.26715	3.05317	2.47287	< 3.38820301783265	139.112	1.24377	4.05803	3.18588	0.371718	< 5.92592592592593	5.22864	3.18983	5699.93	2.63393	13.9297	22.4774	75.8312	< 10.2743484224966	< 9.76680384087792
2	1	3	2.3	P2-C1-D7	112.818	172.09	143.085	37.7734	9.82226	87.3336	630.732	612.645	208.629	9.55431	21.3514	98.9438	7.4981	11.0294	3.62086	1.51647	0.226385	1.88876	51.1962	4.5344	19.0516	1.86589	2.78851	2.47287	< 3.38820301783265	122.87	1.24377	4.05803	3.18588	0.689593	< 5.92592592592593	5.22864	3.18983	4728.66	2.63393	14.3194	22.4774	73.2925	< 10.2743484224966	< 9.76680384087792
2	1	3	2.3	P2-C1-D7	110.47	177.58	138.983	40.225	9.82226	87.3336	630.732	644.545	301.438	8.83824	22.2084	109.045	8.15849	13.3756	3.62086	1.51647	0.226385	1.19022	55.0256	4.5344	19.0516	2.33431	3.05317	4.69858	0.359556	121.515	1.24377	2.3487	3.18588	0.55775	< 5.92592592592593	5.9043	3.18983	5199.97	2.18114	15.8779	24.7031	78.3753	< 10.2743484224966	< 9.76680384087792
2	1	4	2.4	P2-C1-D28 PreIV	80.2336	177.58	111.669	120.533	8.53482	78.5316	569.233	497.134	33.8036	8.2065	23.7361	83.2748	5.0584	12.2014	2.86887	1.51647	0.226385	1.54104	41.5916	3.46857	16.8515	1.76605	5.44423	1.07405	< 3.38820301783265	111.342	1.12323	3.19894	2.63966	0.0161485	< 5.92592592592593	5.9043	2.32923	3341.75	1.26236	10.4233	17.2981	57.1144	< 10.2743484224966	< 9.76680384087792
2	1	4	2.4	P2-C1-D28 PreIV	87.1606	181.805	117.243	127.872	9.19817	78.5316	618.421	524.86	88.3075	8.75401	26.4092	87.2081	5.0584	11.6151	3.24411	1.36855	0.226385	1.19022	41.5916	4.5344	16.8515	1.79931	5.31102	2.47287	< 3.38820301783265	113.378	1.12323	3.62751	3.7328	< 1.02880658436214	< 5.92592592592593	6.23915	2.47264	3526.74	1.72435	10.4233	20.2552	57.8278	< 10.2743484224966	< 9.76680384087792
3	1	1	3.1	P3-C1-D1 PreIV	24.1457	174.131	206.064	2.05655	7.05013	95.4511	2942.23	421.405	2.72786	3.1108	98.7363	41.518	3.32954	6.94798	1.63175	1.51647	0.226385	< 6.25514403292181	18.2719	4.5344	21.0565	1.40181	< 10.1234567901235	8.37575	< 3.38820301783265	334.631	1.12323	< 13.8134430727023	2.63966	NaN	< 5.92592592592593	4.1965	4.33784	17515.2	7.904	5.7479	29.9081	128.371	< 10.2743484224966	< 9.76680384087792
3	1	1	3.1	P3-C1-D1 PreIV	21.9892	175.351	205.227	2.4677	8.53482	95.4511	2993.78	445.43	< 2.63374485596708	3.1108	101.865	43.1615	2.70606	5.78931	2.1237	1.36855	0.0949895	< 6.25514403292181	16.3016	3.46857	21.0565	1.40181	< 10.1234567901235	6.61895	< 3.38820301783265	343.255	1.12323	< 13.8134430727023	2.63966	NaN	< 5.92592592592593	3.84608	4.48139	18746.1	7.47224	6.13759	32.1434	132.137	< 10.2743484224966	< 9.76680384087792
3	1	2	3.2	P3-C1-D1 PostIV	32.8629	167.154	253.781	3.88604	20.3086	337.912	2326.74	448.447	48.1291	4.78382	62.6849	43.5718	4.68837	8.69275	3.36953	1.96322	0.474235	0.835248	22.1959	5.0647	26.2953	1.73282	< 10.1234567901235	15.9607	< 3.38820301783265	303.354	1.36481	< 13.8134430727023	4.28031	2.39325	0.936154	4.54345	6.13277	36954.4	7.03948	10.0338	26.9319	135.155	< 10.2743484224966	1.85406
3	1	2	3.2	P3-C1-D1 PostIV	30.6711	165.495	252.69	3.68503	18.9788	332.25	2275.71	451.467	57.6753	4.78382	64.6608	40.6947	4.68837	8.11034	3.11885	1.81385	0.712311	0.100065	26.1015	4.5344	24.6524	1.73282	< 10.1234567901235	14.5499	< 3.38820301783265	305.41	1.42551	< 13.8134430727023	3.7328	NaN	0.936154	4.1965	6.06095	36651.3	6.60566	10.0338	29.1636	134.4	< 10.2743484224966	1.05277
3	1	3	3.3	P3-C1-D7	28.4873	196.412	405.214	3.079	9.51467	123.418	3641.24	427.393	59.4946	5.37839	169.716	65.8209	18.1307	9.2759	2.61964	2.26318	0.474235	< 6.25514403292181	20.2365	4.5344	22.9133	1.93255	< 10.1234567901235	12.3508	< 3.38820301783265	366.09	1.48631	< 13.8134430727023	3.18588	0.53129	0.419028	41.201	4.33784	36813.4	11.7538	8.08579	33.6349	202.485	< 10.2743484224966	< 9.76680384087792
3	1	3	3.3	P3-C1-D7	35.0622	205.294	435.976	5.28165	10.9771	135.58	4294.35	515.591	67.4108	6.07683	190.882	75.7691	21.0565	13.9634	3.24411	2.71579	0.474235	0.100065	24.1508	4.5344	27.8574	2.26715	< 10.1234567901235	11.5913	< 3.38820301783265	418.727	1.60824	< 13.8134430727023	4.82834	0.53129	0.936154	45.9976	4.91207	41189.3	14.2929	8.86499	37.3683	237.17	< 10.2743484224966	1.85406
3	1	4	3.4	P3-C1-D28 PreIV	26.312	201.642	305.871	3.38261	9.19817	110.173	3667.25	409.468	87.8253	3.84401	137.334	50.5113	10.3793	5.21157	1.75431	2.113	0.226385	< 6.25514403292181	29.9918	5.5936	24.6524	1.33591	< 10.1234567901235	15.9607	< 3.38820301783265	275.653	1.42551	< 13.8134430727023	3.7328	0.478262	0.419028	20.8249	4.05078	32839.3	10.0499	6.91691	32.889	178.273	< 10.2743484224966	< 9.76680384087792
3	1	4	3.4	P3-C1-D28 PreIV	30.6711	236.311	353.064	3.48354	9.82226	123.418	4084.75	451.467	101.857	4.63482	152.802	59.4052	11.5976	8.11034	1.87717	2.26318	0.594167	< 6.25514403292181	30.9622	4.5344	24.6524	1.79931	< 10.1234567901235	17.3348	< 3.38820301783265	310.213	1.48631	< 13.8134430727023	3.7328	0.371718	0.419028	23.9195	4.7685	39770.2	10.4769	7.69617	35.1275	209.893	< 10.2743484224966	1.85406
4	1	1	4.1	P4-C1-D1 PreIV	30.6711	177.782	213.453	8.22276	13.9389	78.5316	2148.31	264.596	171.341	21.6494	139.065	57.3917	2.2705	7.52873	3.62086	1.22119	0.474235	0.474068	20.2365	4.5344	16.8515	1.13886	< 10.1234567901235	6.61895	< 3.38820301783265	109.984	1.24377	2.77257	2.63966	0.689593	< 5.92592592592593	2.76766	4.91207	28398.6	2.63393	10.0338	30.6529	82.5665	< 10.2743484224966	< 9.76680384087792
4	1	1	4.1	P4-C1-D1 PreIV	32.8629	202.221	247.092	9.96423	16.4325	87.3336	2377.81	292.91	190.417	24.1107	155.599	64.2208	3.12513	6.36814	4.12533	1.07447	0.474235	0.474068	22.1959	3.46857	16.8515	1.13886	< 10.1234567901235	8.37575	< 3.38820301783265	118.126	1.36481	1.09723	2.09427	0.425079	< 5.92592592592593	3.13249	5.63006	34286.1	1.72435	10.8129	32.889	96.3277	< 10.2743484224966	< 9.76680384087792
4	1	2	4.2	P4-C1-D1 PostIV	182.047	229.338	211.734	22.9885	27.5935	224.036	2762.13	619.002	180.254	19.5086	80.9292	116.003	9.75744	26.3966	21.9995	6.88464	6.19056	17.9227	147.639	58.3047	67.6066	5.21453	21.6298	47.5429	7.98868	130.995	13.5574	34.4056	45.2984	1.7276	6.24614	22.992	12.7491	9746.4	22.6558	35.3799	81.0239	95.5903	< 10.2743484224966	13.8521
4	1	2	4.2	P4-C1-D1 PostIV	35.0622	149.826	217.281	19.6324	9.82226	87.3336	1490.27	292.91	150.085	17.1889	69.9713	58.6003	3.12513	4.63505	5.39558	1.22119	0.474235	0.835248	22.1959	4.5344	16.8515	1.07341	< 10.1234567901235	2.47287	< 3.38820301783265	112.021	1.12323	2.3487	2.09427	0.846952	< 5.92592592592593	3.49165	4.91207	10368.2	3.08348	9.25458	26.9319	87.8708	< 10.2743484224966	< 9.76680384087792
4	1	3	4.3	P4-C1-D7	39.482	203.567	231.421	18.5083	10.4136	95.4511	2467.28	247.771	185.736	14.5442	138.324	76.9572	3.92575	6.94798	5.14059	1.36855	0.474235	0.100065	20.2365	4.5344	19.0516	1.27011	< 10.1234567901235	8.37575	< 3.38820301783265	109.644	1.24377	1.09723	2.09427	2.29115	< 5.92592592592593	7.89013	6.06095	44505.1	3.08348	8.08579	26.9319	85.4903	< 10.2743484224966	< 9.76680384087792
4	1	3	4.3	P4-C1-D7	41.7017	204.143	242.855	18.8833	10.4136	95.4511	2531.27	270.232	155.73	15.4592	141.903	79.3299	3.92575	5.21157	5.39558	1.36855	0.474235	0.474068	24.1508	5.5936	21.0565	1.00808	< 10.1234567901235	11.5913	< 3.38820301783265	114.735	1.24377	1.92775	2.63966	0.425079	< 5.92592592592593	7.89013	6.49192	47378.7	2.18114	8.86499	27.6755	92.4606	< 10.2743484224966	< 9.76680384087792
4	1	4	4.4	P4-C1-D28 PreIV	32.8629	242.855	231.205	14.0748	10.9771	87.3336	2864.99	287.22	100.713	11.8323	177.247	65.8209	2.2705	5.21157	6.93403	1.22119	0.474235	0.100065	16.3016	4.5344	16.8515	1.13886	< 10.1234567901235	10.0237	< 3.38820301783265	122.87	1.12323	1.51029	1.54994	0.610575	< 5.92592592592593	4.88738	6.2046	36214	2.63393	7.89098	23.219	113.762	< 10.2743484224966	< 9.76680384087792
4	1	4	4.4	P4-C1-D28 PreIV	32.8629	246.466	239.232	15.3065	10.9771	87.3336	3045.36	292.91	112.162	12.1281	180.223	70.6069	2.2705	4.05989	5.651	1.22119	0.474235	< 6.25514403292181	16.3016	4.5344	16.8515	1.07341	< 10.1234567901235	11.5913	< 3.38820301783265	128.964	1.12323	1.51029	1.54994	0.53129	< 5.92592592592593	5.22864	6.34826	38834.8	2.63393	8.08579	23.9609	116.935	< 10.2743484224966	< 9.76680384087792
5	1	1	5.1	P5-C1-D1 PreIV	102.367	254.418	376.912	11.6901	< 5.56927297668038	213.825	5549.79	726.285	172.29	4.07535	204.768	116.898	24.5329	< 17.2976680384088	11.8574	3.00437	0.999408	5.87734	42.4349	9.00506	68.7611	0.697974	< 10.1234567901235	27.267	2.69818	1571.06	1.6438	6.80657	5.71918	0.678282	0.375869	5.74225	8.63743	36917.5	9.86792	14.9012	74.4941	339.095	< 10.2743484224966	6.59517
5	1	1	5.1	P5-C1-D1 PreIV	379.752	404.549	457.405	19.8001	24.3532	431.285	7897.9	1422.64	219.29	8.08983	241.569	232.12	36.7465	81.8169	44.8053	17.7211	9.38238	34.7236	294.483	103.88	91.6772	10.0871	31.2435	77.4782	15.198	1711.48	23.3739	71.4413	102.824	4.77649	13.0349	23.3714	23.341	47499.7	46.8819	61.1243	165.169	382.176	< 10.2743484224966	40.0986
5	1	2	5.2	P5-C1-D1 PostIV	128.622	284.275	331.82	26.3257	< 5.56927297668038	243.707	6118.03	857.085	199.16	3.87999	223.969	129.667	23.8247	< 17.2976680384088	12.4962	3.34446	0.999408	7.33428	126.351	9.00506	59.6834	0.946625	< 10.1234567901235	18.4365	3.18719	1584.76	1.98409	9.98618	7.13696	0.909563	0.375869	5.74225	15.4886	24402.9	12.9678	16.7132	61.8365	467.613	< 10.2743484224966	8.82172
5	1	2	5.2	P5-C1-D1 PostIV	102.367	266.121	312.69	22.8177	< 5.56927297668038	229.152	5707.46	740.684	189.927	3.30092	206.493	112.628	21.3143	< 17.2976680384088	10.5836	2.66524	< 3.85459533607682	4.42557	108.676	6.62391	52.9733	0.426666	< 10.1234567901235	17.1168	2.20432	1407.35	1.30161	5.75717	4.30271	0.79405	0.375869	5.03736	13.5293	21966.1	11.9352	14.9012	58.2217	421.264	< 10.2743484224966	6.59517
5	1	3	5.3	P5-C1-D7	133.927	291.793	602.365	15.7583	5.47857	257.606	7132.82	916.085	345.166	6.66189	328.878	129.667	38.7039	10.8456	16.3537	4.02723	0.999408	7.33428	55.6783	11.3801	65.8448	1.62966	< 10.1234567901235	27.267	3.67219	1592.59	2.66045	8.9217	8.55579	1.82751	1.9049	16.3078	14.1822	136236	12.9678	20.3511	101.647	513.901	< 10.2743484224966	11.8782
5	1	3	5.3	P5-C1-D7	133.927	288.982	614.688	15.2514	5.47857	257.606	7164.62	901.285	365.87	6.33084	328.878	136.028	38.0535	2.76091	14.42	4.36978	0.50978	6.60523	55.6783	11.3801	62.8235	1.62966	< 10.1234567901235	22.2987	3.18719	1543.68	1.98409	9.98618	7.13696	1.02486	1.9049	14.8977	14.1822	147841	11.9352	19.44	98.0245	494.438	< 10.2743484224966	9.87155
5	1	4	5.4	P5-C1-D28 PreIV	133.927	283.331	617.986	13.728	5.47857	270.938	8217.72	1134.36	328.959	7.07844	390.409	142.376	27.3291	< 17.2976680384088	16.3537	4.02723	0.50978	7.33428	55.6783	9.00506	65.8448	2.05653	< 10.1234567901235	22.2987	3.18719	1623.96	2.32288	7.86165	7.13696	1.02486	3.0163	8.5592	11.5715	83000.3	15.0314	23.0905	101.647	550.527	< 10.2743484224966	10.8888
5	1	4	5.4	P5-C1-D28 PreIV	139.25	284.275	617.203	13.2193	< 5.56927297668038	257.606	7834.01	1020.6	329.014	6.82816	378.469	138.146	25.9379	6.95346	15.0636	3.68544	0.50978	6.60523	51.2636	9.00506	59.6834	1.95128	< 10.1234567901235	17.1168	2.69818	1525.12	2.32288	8.39109	7.13696	0.79405	3.0163	7.85517	10.9192	83103.2	12.9678	21.2633	99.8358	507.905	< 10.2743484224966	11.8782
6	1	4	6.4	P6-C1-D28 PreIV	102.661	358.792	378.323	30.7789	22.1748	192.941	2060.63	784.165	780.038	11.7819	97.0236	199.214	< 8.6556927297668	< 17.2976680384088	11.6657	< 5.32235939643347	< 3.85459533607682	1.63865	129.399	< 16.9135802469136	< 31.4128943758573	0.476651	< 10.1234567901235	< 16.6117969821674	< 3.38820301783265	447.506	< 3.97805212620027	< 13.8134430727023	< 15.2537722908093	< 1.02880658436214	< 5.92592592592593	< 9.19067215363512	8.67265	28351.9	< 9.84910836762689	23.2269	38.4117	304.364	< 10.2743484224966	< 9.76680384087792
6	1	4	6.4	P6-C1-D28 PreIV	125.289	388.319	407.66	31.8555	27.0038	210.454	2211.21	845.917	861.295	12.6627	97.8064	215.761	< 8.6556927297668	< 17.2976680384088	12.951	< 5.32235939643347	< 3.85459533607682	1.63865	145.122	< 16.9135802469136	11.1764	0.870524	< 10.1234567901235	9.07108	< 3.38820301783265	473.977	< 3.97805212620027	< 13.8134430727023	< 15.2537722908093	< 1.02880658436214	< 5.92592592592593	< 9.19067215363512	9.3981	30488.7	< 9.84910836762689	24.2941	43.9274	329.143	< 10.2743484224966	< 9.76680384087792
8	1	3	8.3	P8-C1-D7	69.6805	95.5734	162.74	8.2219	13.66	82.5538	1480.49	259.781	366.09	2.31116	62.6957	54.1323	< 8.6556927297668	6.54307	3.43761	0.756446	< 3.85459533607682	3.40747	113.622	2.89792	15.4648	1.00439	< 10.1234567901235	9.46011	0.089895	129.554	0.81134	2.54965	0.669245	0.259513	< 5.92592592592593	8.47391	2.83191	12994.5	1.24407	18.4184	24.2152	86.6493	< 10.2743484224966	2.1668
8	1	3	8.3	P8-C1-D7	73.8622	101.569	172.621	8.66485	14.9058	82.5538	1505.96	282.065	405.292	2.65334	65.7642	59.9429	< 8.6556927297668	7.66431	3.17212	0.756446	< 3.85459533607682	3.54914	123.205	2.89792	15.4648	1.00439	< 10.1234567901235	10.8554	0.219405	136.828	0.931757	2.93833	0.0855679	0.168909	< 5.92592592592593	9.07355	3.10627	14285.7	2.76843	19.9266	26.8219	96.5778	< 10.2743484224966	2.6372
8	1	4	8.4	P8-C1-D28 PreIV	63.4412	94.7046	146.02	6.66301	12.5066	69.2367	997.513	270.881	318.412	2.75654	35.9218	44.1069	< 8.6556927297668	6.26325	1.8408	0.608053	< 3.85459533607682	1.98365	86.7004	3.82044	15.4648	0.755366	< 10.1234567901235	7.99717	0.219405	94.2182	0.691058	2.54965	0.669245	0.107347	< 5.92592592592593	2.60994	3.51777	11834.5	1.76133	16.5374	31.402	77.9949	< 10.2743484224966	1.6664
8	1	4	8.4	P8-C1-D28 PreIV	67.5962	96.8707	152.202	7.10987	13.2853	69.2367	1022.91	270.881	336.274	2.92907	37.6212	45.7841	< 8.6556927297668	5.98363	2.24107	0.608053	< 3.85459533607682	2.55499	98.2572	2.89792	13.5129	0.879512	< 10.1234567901235	7.99717	0.463074	101.414	0.691058	2.93833	0.0855679	0.1993	< 5.92592592592593	2.9341	3.65492	12400.7	1.24407	17.6654	30.7464	83.0993	< 10.2743484224966	2.1668
10	1	1	10.1	P10-C1-D1 PreIV	74.4476	463.032	552.251	13.4016	41.5277	364.267	9819.82	768.783	167.905	12.5236	417.723	142.073	< 8.6556927297668	< 17.2976680384088	9.41953	1.30442	< 3.85459533607682	6.75901	35.8254	< 16.9135802469136	57.413	2.36884	< 10.1234567901235	56.9793	< 3.38820301783265	669.596	1.23912	< 13.8134430727023	< 15.2537722908093	< 1.02880658436214	< 5.92592592592593	3.77429	11.1977	94674.5	20.4982	11.0937	49.4151	2964.66	< 10.2743484224966	11.749
10	1	1	10.1	P10-C1-D1 PreIV	97.0114	479.329	589.53	15.7415	43.3236	374.538	10585.9	784.165	184.516	13.1731	432.898	148.538	< 8.6556927297668	< 17.2976680384088	11.0235	2.20443	< 3.85459533607682	8.91629	39.2905	< 16.9135802469136	64.9408	3.09701	< 10.1234567901235	62.5373	0.191196	704.528	1.94781	< 13.8134430727023	< 15.2537722908093	0.327171	1.61517	6.25272	11.5555	100213	20.4982	12.2374	53.0598	3245.06	< 10.2743484224966	15.8235
10	1	3	10.3	P10-C1-D7	63.1859	395.136	449.885	11.0163	33.896	422.622	6772.37	616.181	105.172	12.1526	353.578	118.062	< 8.6556927297668	< 17.2976680384088	7.49805	< 5.32235939643347	< 3.85459533607682	3.12056	< 28.9163237311385	< 16.9135802469136	31.9788	1.44206	< 10.1234567901235	< 16.6117969821674	< 3.38820301783265	496.882	< 3.97805212620027	< 13.8134430727023	< 15.2537722908093	< 1.02880658436214	< 5.92592592592593	< 9.19067215363512	8.67265	27263.3	13.4164	7.58198	53.9694	2043.01	< 10.2743484224966	< 9.76680384087792
10	1	3	10.3	P10-C1-D7	57.5603	413.648	478.115	12.2153	36.47	422.622	6984.87	623.76	110.469	12.6163	367.455	124.662	< 8.6556927297668	< 17.2976680384088	8.45831	< 5.32235939643347	< 3.85459533607682	3.85419	< 28.9163237311385	< 16.9135802469136	23.9433	1.44206	< 10.1234567901235	< 16.6117969821674	< 3.38820301783265	525.031	< 3.97805212620027	< 13.8134430727023	< 15.2537722908093	< 1.02880658436214	< 5.92592592592593	< 9.19067215363512	9.03581	31190.7	15.8067	7.58198	56.6946	2168.85	< 10.2743484224966	1.61252
10	1	4	10.4	P10-C1-D28 PreIV	85.7229	471.404	671.379	17.4716	39.655	384.57	11415.3	814.996	251.302	13.3587	592.128	170.92	< 8.6556927297668	5.29857	16.8138	0.372102	< 3.85459533607682	6.03637	35.8254	< 16.9135802469136	43.8952	3.09701	< 10.1234567901235	< 16.6117969821674	< 3.38820301783265	819.59	0.877538	< 13.8134430727023	< 15.2537722908093	0.190457	< 5.92592592592593	< 9.19067215363512	10.8393	35876	21.6557	12.2374	56.6946	2752.22	< 10.2743484224966	8.3285
10	1	4	10.4	P10-C1-D28 PreIV	85.7229	500.114	750.297	16.3204	41.1596	394.38	11476.8	845.917	265.775	14.009	594.847	174.089	< 8.6556927297668	1.37731	16.8138	0.372102	< 3.85459533607682	6.03637	42.679	< 16.9135802469136	31.9788	2.73404	< 10.1234567901235	< 16.6117969821674	< 3.38820301783265	805.658	0.121574	< 13.8134430727023	< 15.2537722908093	0.563899	< 5.92592592592593	< 9.19067215363512	11.1977	40331.3	19.9174	11.0937	56.6946	2934.76	< 10.2743484224966	8.3285
11	1	1	11.1	P11-C1-D1 PreIV	149.944	612.481	505.723	44.7029	22.0287	243.707	4794.85	1312.29	147.92	13.8046	153.94	123.29	12.6011	2.76091	9.94881	3.34446	1.47497	5.87734	60.0933	9.00506	52.9733	1.4092	< 10.1234567901235	29.6886	2.20432	573.869	1.98409	5.75717	5.71918	1.36967	0.375869	6.44677	12.8766	38259.8	15.0314	23.0905	57.3181	395.331	< 10.2743484224966	102.289
11	1	1	11.1	P11-C1-D1 PreIV	144.589	640.671	527.865	49.1408	22.0287	270.938	5109.04	1406.78	162.173	15.125	158.27	129.667	13.396	6.95346	10.5836	3.68544	1.47497	5.87734	64.5086	11.3801	59.6834	2.05653	< 10.1234567901235	34.429	2.69818	608.548	2.32288	8.39109	5.71918	1.3123	0.375869	7.85517	13.5293	41868.1	15.0314	24.9213	60.029	426.665	< 10.2743484224966	125.982
11	1	2	11.2	P11-C1-D1 PostIV	176.942	813.939	8046.58	47.4162	188.071	5389.52	4983.3	1518.43	210.565	150.742	142.66	146.6	18.0024	8.92442	18.2964	4.71303	2.17256	10.2601	139.61	16.1193	62.8235	1.84511	< 10.1234567901235	34.429	4.15376	2432.13	5.00106	6.80657	8.55579	1.3123	4.86767	17.7187	15.4886	38899.8	20.1827	150.513	96.2134	461.671	< 10.2743484224966	90.0931
11	1	2	11.2	P11-C1-D1 PostIV	182.384	829.392	7395.35	49.1408	189.862	5496.61	4983.3	1566.74	218.09	151.628	142.294	148.71	18.7476	12.7284	18.2964	5.05694	2.40201	10.9936	139.61	18.4857	67.3153	2.05653	< 10.1234567901235	34.429	4.15376	2438.29	5.00106	9.98618	8.55579	1.59882	4.86767	17.7187	15.4886	41264.4	21.2119	154.36	99.8358	476.539	< 10.2743484224966	93.3826
11	1	3	11.3	P11-C1-D7	112.812	603.515	634.641	61.4186	22.6291	308.165	4983.3	1126.72	275.406	14.1674	157.189	130.728	15.7308	2.76091	9.94881	3.68544	0.50978	4.42557	95.4228	11.3801	49.3526	1.1823	< 10.1234567901235	27.267	2.69818	517.725	1.98409	3.67961	1.47595	1.19744	0.375869	9.26319	11.5715	39092.7	12.9678	33.1987	69.0684	308.866	< 10.2743484224966	87.8835
11	1	3	11.3	P11-C1-D7	107.58	617.696	661.131	61.4186	20.7833	296.166	4732.07	1050.76	294.819	13.6689	152.493	125.418	14.9602	2.76091	8.05386	3.34446	1.47497	2.26162	99.8403	9.00506	52.9733	1.29667	< 10.1234567901235	24.8056	2.20432	485.025	2.32288	1.64393	0.0702612	0.909563	0.375869	8.5592	10.5932	41789.4	11.9352	31.3542	69.0684	303.134	< 10.2743484224966	86.7735
11	1	4	11.4	P11-C1-D28 PreIV	128.622	433.541	419.448	25.3247	23.2161	257.606	5109.04	1081.05	219.126	11.1223	178.939	131.789	14.9602	< 17.2976680384088	10.5836	3.85624	1.47497	5.15073	95.4228	10.1932	56.4073	1.62966	< 10.1234567901235	54.5587	2.69818	833.648	2.32288	7.86165	4.30271	1.3123	0.375869	8.5592	11.8977	82330.9	17.6082	24.0054	49.1875	344.396	< 10.2743484224966	40.7809
11	1	4	11.4	P11-C1-D28 PreIV	123.334	423.67	411.286	24.8238	25.4463	257.606	4951.88	1005.58	218.09	10.5068	171.147	127.543	16.4944	< 17.2976680384088	9.31553	3.68544	1.47497	4.42557	86.5888	11.3801	56.4073	0.697974	< 10.1234567901235	48.0256	2.69818	789.226	2.32288	4.7144	4.30271	1.82751	0.375869	9.26319	11.5715	79308.2	17.0931	24.9213	49.1875	337.65	< 10.2743484224966	41.4599
12	1	1	12.1	P12-C1-D1 PreIV	47.015	180.89	224.29	5.2012	6.33667	76.1239	2145.63	333.415	37.5829	5.8769	85.1551	112.984	< 8.6556927297668	3.20155	2.64051	0.905687	< 3.85459533607682	0.828403	13.4553	3.82044	15.4648	1.31941	< 10.1234567901235	< 16.6117969821674	0.463074	234.258	0.570914	1.04248	< 15.2537722908093	0.138278	< 5.92592592592593	2.60994	4.34072	23469.7	5.67244	5.37789	14.5221	280.728	< 10.2743484224966	1.6664
12	1	1	12.1	P12-C1-D1 PreIV	42.9614	173.951	217.869	4.63445	5.56718	76.1239	1927.44	321.862	36.3407	5.46004	81.1973	106.526	< 8.6556927297668	3.20155	2.3743	0.756446	< 3.85459533607682	0.828403	13.4553	1.97484	13.5129	1.19294	< 10.1234567901235	< 16.6117969821674	0.219405	213.608	0.450911	0.337067	< 15.2537722908093	0.168909	< 5.92592592592593	2.60994	4.20355	23065.8	4.71826	5.0111	13.8813	262.193	< 10.2743484224966	1.6664
12	1	2	12.2	P12-C1-D1 PostIV	40.9434	133.203	178.727	7.10987	6.33667	88.6138	1569.66	282.065	31.0958	3.80116	58.6657	85.0076	< 8.6556927297668	3.20155	2.3743	0.905687	< 3.85459533607682	0.534813	41.8784	2.89792	17.238	1.00439	< 10.1234567901235	< 16.6117969821674	0.219405	191.82	0.570914	1.41036	< 15.2537722908093	0.319129	< 5.92592592592593	2.9341	3.65492	15835.8	5.19673	5.56147	11.964	219.546	< 10.2743484224966	2.1668
12	1	2	12.2	P12-C1-D1 PostIV	40.9434	169.042	218.643	7.77792	7.03124	99.8578	1786.66	304.684	36.3176	4.26038	63.3115	98.4296	< 8.6556927297668	3.20155	2.64051	0.980584	< 3.85459533607682	0.534813	49.7666	2.89792	18.0724	1.12993	< 10.1234567901235	< 16.6117969821674	0.463074	215.256	0.570914	1.22548	< 15.2537722908093	0.259513	< 5.92592592592593	3.25496	3.92924	18794.7	5.67244	5.74516	11.964	251.878	< 10.2743484224966	2.1668
12	1	3	12.3	P12-C1-D7	44.9854	165.508	205.581	6.21485	6.33667	88.6138	2068.53	362.64	58.9776	6.97558	78.0958	120.231	< 8.6556927297668	5.98363	1.8408	0.756446	< 3.85459533607682	0.534813	13.4553	2.89792	17.238	1.2561	< 10.1234567901235	< 16.6117969821674	0.463074	201.262	0.570914	0.337067	< 15.2537722908093	0.259513	< 5.92592592592593	3.25496	4.88943	22592.7	2.76843	5.74516	17.7371	249.198	< 10.2743484224966	1.6664
12	1	3	12.3	P12-C1-D7	42.9614	171.852	220.944	5.7653	7.03124	88.6138	1837.82	356.756	61.9611	6.97558	75.7183	119.426	< 8.6556927297668	3.47837	1.8408	0.608053	< 3.85459533607682	< 6.25514403292181	13.4553	1.97484	15.4648	1.19294	< 10.1234567901235	< 16.6117969821674	< 3.38820301783265	193.05	0.450911	0.337067	< 15.2537722908093	0.229491	< 5.92592592592593	2.9341	4.82084	26822.5	2.26858	5.0111	15.8059	244.071	< 10.2743484224966	1.12008
12	1	4	12.4	P12-C1-D28 PreIV	47.015	183.3	216.566	4.17889	7.03124	76.1239	2545.68	374.465	43.4725	6.40595	123.429	130.666	< 8.6556927297668	2.09856	1.8408	0.460699	< 3.85459533607682	0.236922	9.15407	1.97484	11.3039	1.38286	< 10.1234567901235	< 16.6117969821674	< 3.38820301783265	198.797	0.331049	0.683345	< 15.2537722908093	0.010958	< 5.92592592592593	1.94866	4.47789	40597.2	3.26242	5.37789	19.6743	254.116	< 10.2743484224966	0.481839
12	1	4	12.4	P12-C1-D28 PreIV	51.0907	217.462	260.311	5.53996	11.2512	82.5538	2792.36	398.343	50.0755	7.1602	135.022	143.462	< 8.6556927297668	3.75555	2.64051	0.905687	< 3.85459533607682	0.534813	11.3209	1.97484	15.4648	1.57402	< 10.1234567901235	< 16.6117969821674	0.696835	236.328	0.570914	0.683345	< 15.2537722908093	0.107347	< 5.92592592592593	2.60994	5.30106	46910.1	3.26242	6.48102	22.2657	289.381	< 10.2743484224966	3.93427
13	1	1	13.1	P13-C1-D1 PreIV	23.0799	39.0547	63.3847	4.63445	5.56718	44.0653	1353.24	138.692	37.8811	1.80357	78.9841	24.5853	1.5514	3.20155	0.766441	0.314688	< 3.85459533607682	< 6.25514403292181	4.66396	2.89792	5.12207	0.570678	< 10.1234567901235	< 16.6117969821674	< 3.38820301783265	81.8677	0.331049	1.78495	< 15.2537722908093	0.107347	< 5.92592592592593	0.514513	1.871	47511	1.50419	2.45989	28.1282	31.5285	< 10.2743484224966	< 9.76680384087792
13	1	1	13.1	P13-C1-D1 PreIV	25.0349	44.7196	75.7175	5.08807	4.68945	53.4961	1404.12	153.754	46.6177	2.17511	87.776	29.7268	2.47827	2.09856	0.766441	0.314688	< 3.85459533607682	0.236922	3.48485	2.89792	8.67422	0.693588	< 10.1234567901235	< 16.6117969821674	< 3.38820301783265	91.4246	0.450911	1.41036	< 15.2537722908093	0.0760158	< 5.92592592592593	0.899105	2.14569	62147.3	1.24407	2.82223	31.402	35.6047	< 10.2743484224966	< 9.76680384087792
13	1	2	13.2	P13-C1-D1 PostIV	30.9478	52.342	87.8174	11.5224	11.6828	94.3664	2119.92	200.306	45.2726	2.79099	132.444	33.133	3.32087	2.64911	6.87951	0.608053	< 3.85459533607682	0.828403	6.94264	2.89792	11.3039	0.817344	< 10.1234567901235	2.84502	0.219405	165.248	0.691058	3.72599	0.669245	0.229491	< 5.92592592592593	1.77979	3.79208	96137.4	4.23669	5.74516	36.6624	55.9503	< 10.2743484224966	1.12008
13	1	2	13.2	P13-C1-D1 PostIV	32.9335	55.135	94.1277	11.85	14.0258	99.8578	2094.22	200.306	52.5607	2.67052	140.694	33.133	4.49154	3.20155	5.55692	0.608053	< 3.85459533607682	0.828403	9.15407	2.89792	15.4648	0.879512	< 10.1234567901235	6.44389	0.463074	168.51	0.691058	2.93833	0.669245	0.259513	< 5.92592592592593	1.94866	3.92924	102873	4.71826	6.11288	35.3449	55.1871	< 10.2743484224966	1.12008
13	1	3	13.3	P13-C1-D7	30.9478	51.2051	105.472	27.3559	7.66991	69.2367	1200.72	216.255	82.4154	3.48547	52.3646	37.3698	1.03124	3.75555	2.90644	0.460699	< 3.85459533607682	0.236922	13.4553	1.97484	11.3039	0.693588	< 10.1234567901235	6.44389	< 3.38820301783265	111.035	0.570914	2.16499	0.0855679	0.348755	< 5.92592592592593	2.9341	3.65492	78404.5	2.26858	3.91385	32.7146	51.7618	< 10.2743484224966	0.481839
13	1	3	13.3	P13-C1-D7	30.9478	56.2338	118.367	29.6691	8.82405	69.2367	1251.54	232.411	87.119	3.9068	54.2688	40.7443	2.47827	4.31091	3.17212	0.608053	< 3.85459533607682	0.534813	15.5644	2.89792	13.5129	0.817344	< 10.1234567901235	9.46011	0.219405	115.856	0.570914	1.78495	0.0855679	0.319129	< 5.92592592592593	3.25496	4.20355	94009.7	2.76843	3.91385	32.7146	56.7142	< 10.2743484224966	1.12008
13	1	4	13.4	P13-C1-D28 PreIV	26.9981	56.2338	90.9041	4.74803	7.66991	61.7629	1378.67	174.197	83.4604	2.41351	80.7555	25.8746	6.63213	4.86746	2.10776	0.682133	< 3.85459533607682	0.534813	17.6533	2.89792	13.5129	0.879512	< 10.1234567901235	4.75878	< 3.38820301783265	144.116	0.570914	2.93833	0.0855679	0.010958	< 5.92592592592593	5.13402	2.28298	55419.6	3.50756	3.54928	32.7146	44.5795	< 10.2743484224966	0.481839
13	1	4	13.4	P13-C1-D28 PreIV	28.9692	69.2433	117.654	5.7653	7.66991	61.7629	1531.43	200.306	175.782	2.75654	95.8473	31.006	7.80016	4.86746	1.8408	0.460699	< 3.85459533607682	< 6.25514403292181	25.8642	1.97484	11.3039	0.755366	< 10.1234567901235	9.46011	< 3.38820301783265	172.59	0.570914	1.78495	< 15.2537722908093	0.259513	< 5.92592592592593	6.05429	2.6947	76401.2	3.26242	3.91385	37.9815	51.7618	< 10.2743484224966	< 9.76680384087792
14	1	1	14.1	P14-C1-D1 PreIV	144.589	356.716	498.672	43.7152	26.5003	243.707	7260.09	755.117	776.636	49.8961	304.332	159.238	38.0535	17.3101	14.7417	4.36978	1.47497	7.33428	400.876	13.7511	49.3526	1.1823	1.96977	50.22	3.18719	1251.68	3.66753	6.80657	4.30271	1.59882	1.9049	11.3753	17.4494	97263.1	13.9998	34.1219	92.5917	606.697	< 10.2743484224966	9.87155
14	1	1	14.1	P14-C1-D1 PreIV	149.944	364.539	525.139	45.1965	24.905	243.707	7260.09	784.083	813.786	50.2162	306.28	163.44	36.0898	26.1148	15.0636	4.36978	1.94171	6.60523	403.094	11.3801	52.9733	2.05653	3.30768	48.0256	3.18719	1244.94	4.00175	5.75717	4.30271	1.36967	1.9049	11.3753	17.4494	104926	12.9678	35.0457	96.2134	614.84	< 10.2743484224966	9.87155
14	1	2	14.2	P14-C1-D1 PostIV	123.334	212.749	364.109	35.7926	22.0287	197.573	6973.86	570.123	578.074	20.2082	280.804	110.489	29.3918	15.4959	15.0636	3.00437	1.47497	5.87734	228.067	9.00506	41.381	< 2.22222222222222	1.96977	14.4183	2.69818	1100.96	2.32288	7.86165	2.88799	0.678282	0.375869	7.85517	11.2454	27337.6	9.86792	32.2761	58.2217	471.578	14.4153	5.39453
14	1	2	14.2	P14-C1-D1 PostIV	112.812	211.695	373.525	36.2889	20.7833	197.573	6815.05	528.242	602.744	19.1679	274.876	104.063	26.6352	16.4058	12.4962	3.00437	0.999408	5.51386	210.367	9.00506	41.381	0.273978	1.2927	13.0344	2.20432	1089.48	2.15366	3.67961	1.47595	1.02486	< 5.92592592592593	7.85517	10.2671	28620.3	10.9019	30.433	56.4145	465.136	9.09688	5.39453
14	1	3	14.3	P14-C1-D7	97.176	222.148	330.736	20.8072	16.5801	161.342	4700.69	598.212	319.942	17.4808	151.768	131.789	23.1127	< 17.2976680384088	6.17528	3.00437	0.50978	4.42557	51.2636	6.62391	41.381	< 2.22222222222222	< 10.1234567901235	19.739	1.70439	1034.08	1.30161	1.64393	2.88799	0.967235	< 5.92592592592593	12.0795	14.8353	47961.6	9.86792	21.2633	52.8006	534.44	< 10.2743484224966	4.10587
14	1	3	14.3	P14-C1-D7	92.0063	221.111	339.291	20.8072	16.5801	161.342	4669.32	556.129	318.947	17.2015	156.108	134.969	23.4692	10.8456	7.42567	2.66524	< 3.85459533607682	2.98062	51.2636	6.62391	39.1895	0.426666	< 10.1234567901235	17.1168	1.70439	1032.17	1.30161	1.64393	1.47595	0.79405	< 5.92592592592593	12.0795	15.1619	51869.8	9.86792	20.3511	50.994	549.52	< 10.2743484224966	4.10587
14	1	4	14.4	P14-C1-D28 PreIV	102.367	340.008	431.641	26.3257	19.4699	197.573	6054.81	676.154	300.977	33.7656	237.188	131.789	31.4282	2.76091	8.05386	3.34446	0.999408	4.06361	86.5888	11.3801	45.5066	0.426666	< 10.1234567901235	54.5587	2.69818	746.768	2.32288	3.67961	2.88799	1.25489	< 5.92592592592593	16.3078	18.4303	82948.8	9.86792	24.9213	90.7811	493.442	< 10.2743484224966	6.59517
14	1	4	14.4	P14-C1-D28 PreIV	97.176	335.565	450.568	26.3257	18.075	180.184	5960.01	640.599	303.618	32.4023	235.5	129.667	31.4282	16.4058	8.05386	2.66524	0.50978	2.98062	77.7559	9.00506	41.381	1.62966	< 10.1234567901235	50.22	2.20432	730.746	1.98409	4.7144	1.47595	1.02486	< 5.92592592592593	14.8977	17.4494	87955.8	7.79751	24.0054	81.7309	490.455	< 10.2743484224966	5.39453
15	1	1	15.1	P15-C1-D1 PreIV	92.0063	330.654	489.304	25.3247	19.4699	180.184	4136.65	528.242	114.989	9.72183	188.778	171.829	21.6762	< 17.2976680384088	7.42567	2.66524	0.50978	3.7021	42.4349	9.00506	45.5066	0.426666	< 10.1234567901235	73.4109	1.70439	1011.2	1.30161	4.7144	2.88799	1.36967	< 5.92592592592593	15.6027	13.3661	76591.9	15.0314	23.0905	47.3811	382.176	< 10.2743484224966	5.39453
15	1	1	15.1	P15-C1-D1 PreIV	NaN	NaN	NaN	NaN	NaN	NaN	NaN	NaN	NaN	NaN	NaN	NaN	NaN	NaN	NaN	NaN	NaN	NaN	NaN	NaN	NaN	NaN	NaN	NaN	NaN	NaN	NaN	NaN	NaN	NaN	NaN	NaN	NaN	NaN	NaN	NaN	NaN	NaN	NaN	NaN
15	1	2	15.2	P15-C1-D1 PostIV	112.812	337.345	610.166	36.2889	33.0595	213.825	5423.76	640.599	155.002	9.33212	215.088	188.549	27.3291	8.92442	11.2198	3.34446	1.47497	5.15073	51.2636	11.3801	49.3526	1.1823	< 10.1234567901235	29.6886	2.69818	1233.38	1.6438	8.9217	5.71918	1.59882	< 5.92592592592593	29.7497	12.8766	53746.8	19.668	31.3542	50.994	512.401	< 10.2743484224966	7.73273
15	1	2	15.2	P15-C1-D1 PostIV	102.367	326.618	587.706	35.7926	28.5068	213.825	5171.94	598.212	149.748	8.94434	214.06	186.463	24.5329	< 17.2976680384088	11.2198	3.34446	1.47497	5.15073	46.8491	6.62391	49.3526	0.0880315	< 10.1234567901235	29.6886	2.69818	1232.42	1.6438	3.67961	4.30271	1.59882	< 5.92592592592593	29.0399	12.224	54702.1	18.6383	32.2761	50.994	511.402	< 10.2743484224966	7.73273
15	1	3	15.3	P15-C1-D7	107.58	347.956	674.155	45.1965	27.5193	197.573	6244.56	654.796	171.741	14.5313	252.969	203.121	39.9988	8.92442	11.2198	3.68544	1.47497	4.42557	64.5086	11.3801	49.3526	0.946625	1.96977	45.8131	2.69818	1486.12	1.98409	5.75717	4.30271	1.48431	< 5.92592592592593	53.3233	17.7763	72357.3	16.0625	27.6737	51.8973	621.975	< 10.2743484224966	7.73273
15	1	3	15.3	P15-C1-D7	107.58	353.221	696.362	47.6627	28.9897	197.573	5865.26	654.796	175.582	14.8049	248.285	203.121	38.0535	6.95346	9.94881	3.68544	0.50978	4.42557	60.0933	9.00506	45.5066	0.697974	1.63217	39.0536	2.20432	1462.75	1.6438	5.75717	1.47595	0.56221	< 5.92592592592593	51.8862	17.1225	76058.7	16.5778	26.7554	49.1875	613.313	< 10.2743484224966	6.59517
15	1	4	15.4	P15-C1-D28 PreIV	97.176	376.6	462.954	25.8253	19.4699	180.184	6023.2	500.49	120.986	9.80869	259.304	161.34	20.5871	< 17.2976680384088	8.05386	3.00437	0.50978	4.42557	46.8491	9.00506	41.381	0.0880315	< 10.1234567901235	34.429	2.20432	968.35	1.6438	3.67961	1.47595	0.678282	< 5.92592592592593	17.7187	10.2671	44446.3	17.0931	24.0054	38.3517	475.546	< 10.2743484224966	6.00395
15	1	4	15.4	P15-C1-D28 PreIV	92.0063	367.998	456.651	26.8259	20.7833	180.184	5865.26	472.87	119.292	9.46181	254.972	161.34	19.4873	< 17.2976680384088	7.42567	2.66524	0.756922	2.98062	46.8491	9.00506	41.381	0.426666	< 10.1234567901235	34.429	2.20432	963.595	1.30161	2.65489	2.88799	0.909563	< 5.92592592592593	17.7187	9.9411	43546.6	16.0625	23.0905	41.0601	461.671	< 10.2743484224966	5.39453
16	1	1	16.1	P16-C1-D1 PreIV	104.606	139.865	263.661	4.13767	16.8873	128.916	2958.98	634.064	279.283	6.49739	160.777	164.483	7.48574	10.2874	12.385	1.3479	0.350935	1.48967	67.8234	7.52649	28.973	1.61603	< 10.1234567901235	24.3012	< 3.38820301783265	279.5	1.62883	1.33199	1.51424	0.314828	0.964703	4.96966	8.16234	44040.6	1.58155	28.1043	72.3695	281.598	< 10.2743484224966	3.98235
16	1	1	16.1	P16-C1-D1 PreIV	108.966	145.601	273.756	4.13767	18.0855	128.916	3188.49	716.57	307.101	6.53261	177.055	178.913	7.48574	10.2874	13.3841	1.61168	0.350935	1.48967	71.7807	6.65892	32.2997	1.73247	< 10.1234567901235	32.1143	0.409364	294.277	1.62883	1.33199	1.51424	0.223389	0.964703	5.49849	8.67995	48501.1	2.52894	31.1648	76.5471	308.019	< 10.2743484224966	4.945
16	1	2	16.2	P16-C1-D1 PostIV	91.6102	115.757	242.411	4.69354	20.3063	172.696	2933.54	475.996	237.98	4.80503	145.888	120.904	7.48574	8.27118	12.8839	1.3479	0.350935	1.48967	59.9016	4.93876	28.973	1.38521	< 10.1234567901235	8.25931	< 3.38820301783265	241.835	1.41299	1.33199	1.51424	0.314828	< 5.92592592592593	5.49849	6.11142	23488.4	1.58155	30.3983	61.2734	237.008	< 10.2743484224966	2.96097
16	1	2	16.2	P16-C1-D1 PostIV	108.966	131.654	311.836	6.33861	26.0235	197.606	3137.4	576.517	329.53	5.69459	169.274	155.442	8.27494	9.27648	14.8918	1.61168	0.350935	2.07151	79.689	6.65892	32.2997	1.73247	< 10.1234567901235	5.40251	0.409364	288.528	1.62883	2.11055	0.472365	0.500507	< 5.92592592592593	6.56242	7.38941	32999.8	2.52894	34.2395	66.8131	304.597	< 10.2743484224966	5.86535
16	1	3	16.3	P16-C1-D7	126.532	190.568	340.215	11.6618	26.8783	185.472	3547.46	728.537	598.027	8.36049	193.087	182.514	16.2235	13.3489	13.8855	1.87798	0.142076	1.48967	83.6404	6.65892	35.3992	1.96723	< 10.1234567901235	27.6953	0.409364	295.92	1.84637	0.575891	1.51424	< 1.02880658436214	< 5.92592592592593	24.3138	8.93941	76714.5	2.52894	37.3274	70.9789	331.221	< 10.2743484224966	5.86535
16	1	3	16.3	P16-C1-D7	139.831	197.624	370.615	13.2257	30.0975	197.606	3702.02	752.602	658.612	8.83565	203.866	198.689	18.2389	14.3779	14.3881	2.14648	0.758151	2.07151	99.4304	8.3984	35.3992	2.0855	< 10.1234567901235	29.9187	0.905115	317.304	1.84637	0.575891	2.57628	0.83137	< 5.92592592592593	26.0286	9.19929	84879.9	2.52894	39.6513	76.5471	363.722	< 10.2743484224966	5.86535
16	1	4	16.4	P16-C1-D28 PreIV	117.724	151.241	278.091	4.69354	21.3452	144.644	3290.81	622.46	511.667	7.02831	163.727	144.568	8.27494	10.2874	18.958	1.61168	0.350935	0.90652	75.7358	6.65892	32.2997	1.73247	< 10.1234567901235	10.9488	0.409364	300.851	1.62883	< 13.8134430727023	0.472365	0.547374	< 5.92592592592593	11.9821	7.38941	37809.5	1.58155	39.6513	100.371	290.946	< 10.2743484224966	4.945
16	1	4	16.4	P16-C1-D28 PreIV	113.339	155.688	290.961	5.79358	22.3444	159.147	3342.05	645.713	546.661	7.2422	166.668	146.382	9.04883	12.324	18.7021	1.87798	0.758151	0.90652	83.6404	8.3984	35.3992	1.84955	< 10.1234567901235	13.5264	< 3.38820301783265	295.92	1.84637	0.575891	0.472365	0.500507	< 5.92592592592593	13.0826	7.64657	40398.4	1.58155	40.4274	100.371	296.484	< 10.2743484224966	4.945
17	1	1	17.1	P17-C1-D1 PreIV	51.0907	165.862	202.488	19.7231	9.3537	94.3664	1556.92	304.684	239.152	3.31092	65.1526	24.5853	13.4213	9.35129	5.55692	1.81368	0.430609	1.69674	25.8642	4.74348	21.8606	1.12993	< 10.1234567901235	36.1511	0.463074	258.742	1.05231	2.93833	1.84544	4.99945	0.184502	8.77393	3.92924	34816.4	9.4047	9.06848	36.0034	159.777	< 10.2743484224966	4.73545
17	1	1	17.1	P17-C1-D1 PreIV	51.0907	166.216	211.869	18.654	8.82405	99.8578	1480.49	304.684	200.778	3.31092	62.0788	25.4452	13.278	9.35129	5.2923	1.66115	0.158825	1.69674	25.8642	3.82044	20.4118	1.00439	< 10.1234567901235	33.2263	0.696835	252.506	1.05231	3.72599	1.25651	0.841029	0.184502	8.47391	4.06639	34664.5	8.9439	9.06848	32.7146	151.382	< 10.2743484224966	4.73545
17	1	2	17.2	P17-C1-D1 PostIV	53.1366	141.884	272.312	19.2958	19.8539	205.079	1048.31	282.065	196.881	5.80423	36.2629	26.3038	12.8459	9.91483	7.93733	1.66115	0.158825	2.83967	29.9074	4.74348	20.4118	1.16142	< 10.1234567901235	13.4956	0.696835	217.73	1.05231	4.92876	2.4355	0.407697	0.184502	7.57108	5.02663	24029.1	6.14568	16.9132	39.963	136.407	< 10.2743484224966	4.33989
17	1	2	17.2	P17-C1-D1 PostIV	51.0907	147.815	273.464	19.2958	19.3137	198.802	1061.01	276.463	235.55	5.8769	36.2629	25.4452	12.8459	10.4789	8.2018	1.50904	< 3.85459533607682	2.83967	31.9174	3.82044	20.4118	1.12993	< 10.1234567901235	12.1974	0.696835	215.256	1.05231	3.33056	1.25651	0.348755	< 5.92592592592593	7.57108	5.30106	25372.3	6.61667	17.6654	39.963	137.855	< 10.2743484224966	3.51694
17	1	3	17.3	P17-C1-D7	57.2437	160.877	227.244	33.2296	10.8044	94.3664	1735.55	327.629	237.412	6.09536	75.8673	31.4319	6.63213	9.06974	5.02761	1.50904	0.682725	1.69674	35.918	4.74348	20.4118	1.06708	< 10.1234567901235	32.236	0.463074	220.619	1.05231	3.72599	1.25651	0.1993	0.184502	6.35913	4.47789	34181.1	4.23669	11.2987	43.2727	133.516	< 10.2743484224966	3.93427
17	1	3	17.3	P17-C1-D7	57.2437	160.161	228.623	33.8562	10.3408	94.3664	1735.55	333.415	292.051	6.2231	75.1219	30.5798	5.94117	8.22599	5.02761	1.35739	0.158825	1.40877	35.918	4.74348	20.4118	1.09849	< 10.1234567901235	29.2129	0.463074	224.334	1.05231	2.93833	1.84544	0.378274	< 5.92592592592593	6.66316	4.61506	33987.7	3.26242	11.2987	44.5991	135.374	< 10.2743484224966	3.93427
17	1	4	17.4	P17-C1-D28 PreIV	51.0907	142.257	146.477	20.15	8.82405	94.3664	1416.84	298.999	264.421	3.73085	53.3182	27.1613	7.80016	7.66431	5.42462	1.35739	< 3.85459533607682	1.40877	25.8642	2.89792	20.4118	1.06708	< 10.1234567901235	35.1835	0.463074	194.692	1.05231	3.33056	1.25651	0.582577	< 5.92592592592593	18.2684	5.30106	31121.6	4.71826	7.58781	33.3716	151.801	< 10.2743484224966	4.33989
17	1	4	17.4	P17-C1-D28 PreIV	51.0907	144.86	146.978	19.9366	8.82405	94.3664	1378.67	282.065	269.067	3.53796	50.4477	25.4452	7.30536	8.22599	5.02761	1.50904	0.430609	1.40877	27.8899	3.82044	20.4118	1.00439	< 10.1234567901235	32.7321	0.463074	184.854	0.931757	2.35679	1.25651	0.378274	0.184502	17.9728	5.30106	31656.8	4.23669	7.95747	32.7146	147.205	< 10.2743484224966	4.73545
18	1	1	18.1	P18-C1-D1 PreIV	61.834	334.429	400.169	11.1377	26.8783	231.015	4900.37	634.064	169.715	7.2422	239.991	69.3132	4.11338	9.27648	6.51178	1.87798	0.350935	< 6.25514403292181	36.0561	6.65892	35.3992	2.20431	< 10.1234567901235	27.6953	0.409364	743.888	1.84637	2.11055	1.51424	0.641545	< 5.92592592592593	5.49849	6.62098	36819.6	21.959	13.0778	36.5869	363.722	< 10.2743484224966	5.86535
18	1	1	18.1	P18-C1-D1 PreIV	70.2547	345.521	442.83	14.2619	30.8591	231.015	5058.36	704.648	190.266	7.8167	258.948	80.4577	4.99807	9.27648	7.47348	2.14648	0.758151	0.32095	36.0561	8.3984	38.3175	2.32366	< 10.1234567901235	32.1143	0.409364	786.358	1.84637	3.70726	1.51424	0.926914	< 5.92592592592593	5.49849	6.87659	40906.7	25.6224	13.8151	37.9463	407.089	< 10.2743484224966	6.75297
18	1	2	18.2	P18-C1-D1 PostIV	87.3071	324.051	6279.69	30.3715	194.517	6291.34	3239.62	728.537	194.724	46.9633	127.671	93.3913	11.2952	14.3779	12.8839	3.79302	2.33701	4.9715	178.16	13.7032	51.0695	2.68466	< 10.1234567901235	52.964	2.31481	5850.07	3.40563	6.99621	6.36534	1.02282	1.8331	39.9743	8.16234	47871	15.5299	118.87	84.9273	332.084	< 10.2743484224966	13.1581
18	1	2	18.2	P18-C1-D1 PostIV	100.26	336.492	6519.09	32.3407	216.092	6521.62	3393.33	764.7	229.651	49.3293	134.128	101.672	11.2952	16.4469	13.8855	4.07219	2.33701	4.39227	199.777	15.4944	55.5765	2.92762	< 10.1234567901235	46.882	2.7711	6126.33	3.63252	6.99621	6.91248	0.974825	2.59039	42.9249	8.93941	55765.9	17.3696	122.964	90.5316	375.062	< 10.2743484224966	13.9015
18	1	3	18.3	P18-C1-D7	78.7477	369.78	516.893	19.8863	47.6236	361.855	6014.06	669.151	227.556	9.05612	308.738	95.2336	4.11338	9.27648	8.44293	2.41695	1.15831	1.48967	47.9967	8.3984	38.3175	2.44351	< 10.1234567901235	52.964	0.905115	385.009	2.28593	3.70726	1.51424	0.314828	< 5.92592592592593	9.25358	8.80962	67194.9	11.8418	16.7821	39.3073	420.33	< 10.2743484224966	8.453
18	1	3	18.3	P18-C1-D7	87.3071	371.38	536.973	20.3923	49.1927	361.855	5640.84	680.938	225.052	8.98255	299.832	95.2336	4.11338	10.2874	8.93031	2.41695	1.15831	0.90652	47.9967	10.1537	38.3175	2.26392	< 10.1234567901235	44.826	0.409364	385.009	2.06545	3.70726	1.51424	0.926914	< 5.92592592592593	9.79653	8.67995	68397.9	12.7651	16.0378	36.5869	413.263	< 10.2743484224966	8.453
18	1	4	18.4	P18-C1-D28 PreIV	87.3071	354.07	482.212	11.1377	35.143	279.749	5322.51	663.275	162.236	6.88619	253.467	95.2336	4.11338	10.7947	8.93031	3.23835	1.55412	2.6525	44.0211	8.3984	46.2669	2.56385	< 10.1234567901235	27.6953	1.38406	478.074	2.50767	2.90353	3.64979	1.16731	0.964703	12.5317	7.38941	61685.1	14.6091	15.2952	50.2487	378.121	< 10.2743484224966	12.4049
18	1	4	18.4	P18-C1-D28 PreIV	87.3071	368.98	518.566	12.1845	36.479	288.735	5216.73	669.151	175.069	7.09951	255.296	95.2336	4.11338	11.3033	8.93031	3.23835	1.7508	2.6525	40.0411	8.3984	46.2669	2.80592	< 10.1234567901235	23.1521	0.905115	478.074	2.73059	3.70726	3.64979	0.974825	0.964703	13.0826	8.16234	69875.5	16.4501	16.0378	50.2487	378.995	< 10.2743484224966	13.1581
19	1	1	19.1	P19-C1-D1 PreIV	45.2407	306.365	444.023	84.5541	9.27854	172.696	1877.15	553.833	228.016	10.996	58.5699	89.7029	3.18661	7.27207	5.08597	1.3479	< 3.85459533607682	< 6.25514403292181	44.0211	4.93876	30.6684	0.933226	< 10.1234567901235	2.2261	< 3.38820301783265	356.89	1.41299	0.950246	0.472365	0.314828	< 5.92592592592593	4.44311	8.67995	22558.2	4.40927	16.0378	25.7769	155.993	< 10.2743484224966	2.96097
19	1	1	19.1	P19-C1-D1 PreIV	57.6529	319.032	479.103	96.0838	16.8873	185.472	2226.55	622.46	262.987	12.4439	68.5936	104.427	5.85107	9.27648	5.08597	1.87798	0.350935	0.90652	47.9967	6.65892	38.3175	1.15745	< 10.1234567901235	16.0207	0.409364	391.635	1.84637	3.70726	1.51424	0.783747	< 5.92592592592593	4.96966	9.85077	25853.8	6.27761	18.2751	31.1666	184.257	< 10.2743484224966	4.945
19	1	2	19.2	P19-C1-D1 PostIV	57.6529	308.064	456.714	87.3296	16.8873	185.472	2051.49	576.517	233.534	11.1094	64.0019	97.0746	4.99807	9.27648	5.32207	1.87798	< 3.85459533607682	0.32095	46.0094	4.93876	35.3992	1.04486	< 10.1234567901235	10.9488	< 3.38820301783265	368.461	1.62883	4.5196	1.51424	0.594391	< 5.92592592592593	4.96966	9.19929	23428.4	6.27761	16.7821	28.4677	170.473	< 10.2743484224966	3.98235
19	1	2	19.2	P19-C1-D1 PostIV	53.4929	330.705	498.853	91.9434	15.6152	185.472	1877.15	610.904	246.26	12.0605	64.0019	102.59	4.11338	9.27648	5.55881	1.61168	< 3.85459533607682	0.32095	47.9967	6.65892	35.3992	1.04486	< 10.1234567901235	5.40251	< 3.38820301783265	383.353	1.84637	2.90353	3.64979	0.500507	< 5.92592592592593	4.44311	9.72028	26257.3	7.20862	16.0378	28.4677	181.005	< 10.2743484224966	3.98235
19	1	3	19.3	P19-C1-D7	45.2407	320.708	481.209	16.8328	9.27854	159.147	1877.15	587.932	115.403	13.3704	58.5699	108.096	3.18661	7.27207	4.61583	1.3479	< 3.85459533607682	< 6.25514403292181	32.0652	4.93876	32.2997	0.822639	< 10.1234567901235	0.260726	< 3.38820301783265	299.207	1.41299	< 13.8134430727023	1.51424	0.314828	< 5.92592592592593	4.44311	11.5557	21190.6	3.471	10.8778	39.3073	140.449	< 10.2743484224966	2.96097
19	1	3	19.3	P19-C1-D7	NaN	NaN	NaN	NaN	NaN	NaN	NaN	NaN	NaN	NaN	NaN	NaN	NaN	NaN	NaN	NaN	NaN	NaN	NaN	NaN	NaN	NaN	NaN	NaN	NaN	NaN	NaN	NaN	NaN	NaN	NaN	NaN	NaN	NaN	NaN	NaN	NaN	NaN	NaN	NaN
19	1	4	19.4	P19-C1-D28 PreIV	49.355	341.426	482.462	13.7444	11.1386	159.147	4116.19	616.676	101.874	8.54282	194.36	100.753	2.19845	7.27207	4.1486	1.61168	< 3.85459533607682	< 6.25514403292181	28.0675	6.65892	32.2997	1.04486	< 10.1234567901235	13.5264	< 3.38820301783265	360.195	1.41299	0.575891	2.57628	0.594391	< 5.92592592592593	3.91905	8.67995	31946.2	5.34462	10.8778	33.8732	158.397	< 10.2743484224966	3.98235
19	1	4	19.4	P19-C1-D28 PreIV	53.4929	352.041	504.957	15.2935	12.7732	159.147	3960.53	645.713	108.154	9.20351	199.439	104.427	4.11338	7.27207	4.1486	1.61168	0.555732	< 6.25514403292181	32.0652	8.3984	35.3992	1.15745	< 10.1234567901235	16.0207	0.409364	368.461	1.62883	0.575891	3.64979	0.407273	< 5.92592592592593	4.44311	9.45958	33741.1	6.27761	12.3423	35.2292	162.011	< 10.2743484224966	4.945
20	1	1	20.1	P20-C1-D1 PreIV	57.6529	877.777	850.68	5.24535	9.27854	144.644	4324.35	542.564	100.85	13.7591	171.225	89.7029	< 8.6556927297668	6.27991	8.93031	1.3479	< 3.85459533607682	0.90652	28.0675	3.24368	28.973	2.44351	< 10.1234567901235	< 16.6117969821674	< 3.38820301783265	776.155	1.84637	0.575891	0.472365	0.407273	< 5.92592592592593	7.63387	6.36591	26660.6	12.7651	9.42231	40.6698	516.032	< 10.2743484224966	6.75297
20	1	1	20.1	P120-C1-D1 PreIV	61.834	931.308	921.003	5.24535	9.27854	144.644	4324.35	587.932	103.757	14.5409	182.853	95.2336	< 8.6556927297668	7.27207	9.91001	1.3479	< 3.85459533607682	0.90652	32.0652	4.93876	32.2997	2.68466	< 10.1234567901235	< 16.6117969821674	< 3.38820301783265	825.526	1.84637	0.575891	2.57628	0.594391	< 5.92592592592593	8.17218	6.87659	29299.7	14.1484	10.1488	42.0339	533.244	< 10.2743484224966	7.61407
20	1	2	20.2	P20-C1-D1 PostIV	85.1613	1024.86	7706.57	67.7754	153.864	2290.24	2226.55	657.409	179.438	143.812	67.8322	95.2336	5.85107	13.3489	28.0422	2.14648	1.15831	5.5505	63.8638	10.1537	43.7306	3.17229	< 10.1234567901235	5.40251	1.853	4194.42	4.31814	6.99621	8.00999	0.594391	1.8331	60.3003	11.5557	53854.1	16.4501	99.3195	45.4507	498.884	< 10.2743484224966	10.8652
20	1	2	20.2	P20-C1-D1 PostIV	78.7477	1063.71	7871.41	67.7754	153.027	2334.97	2026.54	657.409	194.929	150.521	66.3047	97.0746	5.85107	14.3779	26.2073	2.14648	1.55412	4.9715	63.8638	11.9226	51.0695	3.04975	< 10.1234567901235	8.25931	2.31481	4145.82	4.31814	3.70726	8.00999	0.879094	2.59039	61.5138	12.0832	57340.4	15.5299	99.3195	44.7666	490.335	< 10.2743484224966	11.6409
20	1	3	20.3	P20-C1-D7	61.834	914.605	819.471	5.79358	11.1386	144.644	5428.46	497.983	131.76	18.0465	263.805	87.8566	1.10099	6.77507	10.8958	1.08707	< 3.85459533607682	0.32095	28.0675	4.93876	32.2997	2.38352	< 10.1234567901235	< 16.6117969821674	< 3.38820301783265	549.959	2.06545	1.33199	0.472365	0.594391	< 5.92592592592593	8.71211	6.62098	83231.6	10.9175	9.42231	25.7769	481.353	< 10.2743484224966	5.86535
20	1	3	20.3	P20-C1-D7	61.834	969.319	878.101	6.88075	12.7732	159.147	5216.73	486.964	140.13	18.6134	272.273	86.009	1.10099	9.27648	11.3909	1.3479	< 3.85459533607682	0.32095	24.0617	4.93876	35.3992	2.32366	< 10.1234567901235	2.2261	< 3.38820301783265	556.663	2.06545	0.575891	1.51424	0.500507	< 5.92592592592593	8.71211	6.62098	91685.6	10.9175	10.1488	27.1212	476.42	< 10.2743484224966	6.75297
20	1	4	20.4	P20-C1-D28 PreIV	61.834	909.59	894.757	9.02493	12.7732	159.147	3650.45	576.517	92.5576	25.1236	149.551	109.929	< 8.6556927297668	6.27991	14.6398	1.3479	< 3.85459533607682	0.90652	24.0617	6.65892	30.6684	2.44351	< 10.1234567901235	< 16.6117969821674	0.409364	655.903	2.06545	1.33199	0.472365	0.688828	< 5.92592592592593	6.56242	6.62098	43452.6	12.7651	9.42231	44.7666	534.605	< 10.2743484224966	5.86535
20	1	4	20.4	P20-C1-D28 PreIV	57.6529	923.962	951.648	7.42025	9.27854	144.644	3393.33	565.151	95.5487	25.0813	154.19	110.845	< 8.6556927297668	6.27991	14.8918	1.08707	< 3.85459533607682	0.32095	16.0178	4.93876	32.2997	2.44351	< 10.1234567901235	< 16.6117969821674	< 3.38820301783265	644.096	2.06545	0.950246	0.472365	0.453802	< 5.92592592592593	7.09725	6.62098	47196.6	11.8418	10.1488	44.7666	543.237	< 10.2743484224966	5.86535
1	2	5	1.5	P1-C2-D1 PostIV	52.8892	129.117	276.564	4.0866	16.8166	152.302	2505.67	270.232	76.4224	5.75961	94.8012	43.9818	8.80631	9.2759	7.44976	2.26318	0.94449	1.88876	66.4788	4.5344	24.6524	1.66642	< 10.1234567901235	6.61895	< 3.38820301783265	993.75	1.36481	4.05803	3.7328	0.425079	< 5.92592592592593	8.54184	6.06095	20839	6.60566	10.0338	43.354	359.133	< 10.2743484224966	2.5245
1	2	5	1.5	P1-C2-D1 PostIV	52.8892	130.494	279.599	4.18672	17.563	152.302	2428.92	275.881	85.815	5.65378	92.8233	42.3402	9.12596	10.4443	7.44976	2.26318	0.94449	2.234	66.4788	6.64788	26.2953	1.66642	< 10.1234567901235	6.61895	< 3.38820301783265	998.544	1.36481	4.92422	3.7328	0.899232	0.419028	8.54184	5.63006	21458.1	6.1707	9.64417	43.354	367.758	< 10.2743484224966	3.12518
1	2	6	1.6	P1-C2-D7	35.0622	173.316	225.378	1.84966	14.3805	103.031	2968	236.624	63.2389	5.16628	139.189	44.8011	4.68837	3.48628	3.87281	1.66492	0.226385	0.474068	45.4392	5.5936	19.0516	1.07341	< 10.1234567901235	< 16.6117969821674	< 3.38820301783265	295.133	1.00324	1.09723	2.63966	0.318152	< 5.92592592592593	5.56753	2.18584	15742.8	7.47224	5.7479	22.4774	336.647	< 10.2743484224966	1.05277
1	2	6	1.6	P1-C2-D7	39.482	183.803	240.837	2.57001	16.8166	116.951	3485.32	292.91	67.3904	5.69612	154.627	50.5113	5.77983	5.21157	5.14059	1.96322	0.712311	0.655644	51.1962	5.5936	22.9133	1.40181	< 10.1234567901235	2.47287	< 3.38820301783265	334.631	1.36481	4.05803	4.00649	0.610575	0.419028	5.9043	2.32923	16920.4	8.7648	6.52726	24.7031	378.466	< 10.2743484224966	3.12518
1	2	7	1.7	P1-C2-D28 PreIV	35.0622	140.188	229.952	3.28154	14.3805	110.173	2659.43	247.771	80.5403	6.90013	95.8533	48.0693	4.31115	4.05989	3.11885	1.81385	0.712311	0.474068	20.2365	4.00246	22.9133	1.20443	< 10.1234567901235	4.69858	< 3.38820301783265	321.205	1.36481	2.13783	3.7328	0.264343	< 5.92592592592593	4.71577	5.48644	22090.9	7.47224	5.35819	23.219	421.203	< 10.2743484224966	2.5245
1	2	7	1.7	P1-C2-D28 PreIV	41.7017	148.527	247.179	3.48354	15.6398	123.418	2685.09	270.232	93.3279	7.36391	105.107	54.5652	5.0584	5.78931	3.62086	2.03806	0.712311	1.19022	22.1959	5.5936	24.6524	1.46781	< 10.1234567901235	6.61895	0.359556	335.665	1.48631	2.3487	4.82834	0.371718	0.419028	4.88738	5.77368	25584.6	8.7648	5.7479	23.9609	458.955	< 10.2743484224966	3.12518
2	2	5	2.5	P2-C2-D1 PostIV	103.444	170.451	142.028	60.6136	9.82226	95.4511	741.751	644.545	80.4596	9.55431	29.8448	89.5628	4.68837	9.2759	4.37839	1.22119	0.226385	2.234	56.938	3.46857	16.8515	1.86589	4.64558	< 16.6117969821674	< 3.38820301783265	139.112	1.24377	2.77257	3.18588	0.504794	< 5.92592592592593	5.9043	3.33329	6269.85	1.72435	13.9297	21.7363	74.3798	< 10.2743484224966	< 9.76680384087792
2	2	5	2.5	P2-C2-D1 PostIV	108.125	172.908	145.282	62.305	10.9771	95.4511	717.046	638.142	75.4922	9.55431	29.3586	90.3468	5.0584	10.4443	4.37839	1.36855	0.226385	1.19022	53.1117	4.5344	19.0516	1.86589	4.64558	4.69858	< 3.38820301783265	128.287	1.24377	2.3487	2.09427	0.318152	< 5.92592592592593	5.9043	3.33329	6401.66	2.18114	14.3194	22.4774	73.2925	< 10.2743484224966	< 9.76680384087792
2	2	6	2.6	P2-C2-D7	108.125	151.766	133.616	89.0411	7.82321	87.3336	606.116	644.545	330.747	8.29074	21.5233	105.555	10.9925	12.7882	3.87281	1.51647	0.226385	1.19022	58.8489	3.46857	16.8515	1.93255	7.31302	< 16.6117969821674	< 3.38820301783265	124.225	1.24377	3.62751	2.63966	0.768376	< 5.92592592592593	7.23386	3.18983	4396.94	1.72435	13.9297	22.4774	71.8444	< 10.2743484224966	< 9.76680384087792
2	2	6	2.6	P2-C2-D7	108.125	159.639	145.194	96.8228	9.19817	87.3336	593.816	625.371	355.635	8.05909	20.6612	110.593	11.296	14.5517	3.62086	1.66492	0.226385	0.835248	64.5733	4.5344	16.8515	1.99931	7.58053	< 16.6117969821674	< 3.38820301783265	124.902	1.36481	3.62751	3.18588	0.636942	< 5.92592592592593	7.23386	3.47677	4987.33	1.72435	14.3194	23.219	75.4682	< 10.2743484224966	< 9.76680384087792
2	2	7	2.7	P2-C2-D28 PreIV	272.946	276.186	227.815	316.07	19.6534	146.902	2531.27	1671.65	566.185	21.1508	50.4283	231.647	21.3176	36.5509	15.5789	3.78213	2.70079	14.4017	170.117	12.9141	33.4976	5.42406	42.2388	19.9908	4.00281	325.332	2.97131	20.9031	15.8512	1.05563	2.05259	16.4707	7.35408	7987.27	7.03948	38.3092	77.2403	177.503	< 10.2743484224966	6.49097
2	2	7	2.7	P2-C2-D28 PreIV	105.783	162.996	151.497	141.552	10.4136	95.4511	643.047	676.73	424.784	9.63857	20.6612	105.167	10.3793	9.85974	3.62086	1.66492	0.474235	1.19022	64.5733	5.5936	19.0516	1.86589	16.198	6.61895	0.359556	130.318	1.36481	2.77257	3.7328	0.318152	< 5.92592592592593	6.90378	3.18983	4972.13	2.18114	14.709	29.1636	71.8444	< 10.2743484224966	1.05277
3	2	5	3.5	P3-C2-D1 PostIV	28.4873	188.568	247.81	4.38664	11.5165	177.252	4228.79	397.581	84.085	2.71898	151.827	46.437	8.64545	5.21157	2.61964	2.113	0.712311	0.100065	28.0484	5.5936	26.2953	1.46781	< 10.1234567901235	14.5499	< 3.38820301783265	255.55	1.36481	< 13.8134430727023	3.7328	0.425079	0.419028	17.0949	6.77927	35254.1	11.7538	7.69617	23.9609	177.888	< 10.2743484224966	< 9.76680384087792
3	2	5	3.5	P3-C2-D1 PostIV	NaN	NaN	NaN	NaN	NaN	NaN	NaN	NaN	NaN	NaN	NaN	NaN	NaN	NaN	NaN	NaN	NaN	NaN	NaN	NaN	NaN	NaN	NaN	NaN	NaN	NaN	NaN	NaN	NaN	NaN	NaN	NaN	NaN	NaN	NaN	NaN	NaN	NaN	NaN	NaN
3	2	6	3.6	P3-C2-D7	28.4873	275.664	357.447	2.67213	9.82226	123.418	3122.81	439.405	104.386	7.82741	103.942	56.1814	5.42201	6.36814	3.11885	1.96322	0.474235	0.474068	18.2719	6.64788	26.2953	1.53392	< 10.1234567901235	18.6769	< 3.38820301783265	210.761	1.60824	< 13.8134430727023	3.7328	0.371718	0.936154	4.1965	4.33784	39780.7	9.6223	6.91691	34.3811	187.929	< 10.2743484224966	1.05277
3	2	6	3.6	P3-C2-D7	30.6711	280.006	369.749	2.87588	10.4136	123.418	3019.57	433.393	108.865	7.65889	102.385	56.1814	5.0584	4.05989	2.86887	1.96322	0.712311	0.100065	18.2719	5.5936	27.8574	1.60012	< 10.1234567901235	15.9607	< 3.38820301783265	197.905	1.60824	< 13.8134430727023	3.7328	0.689593	0.419028	4.1965	4.19431	44127	9.19394	6.52726	33.6349	183.675	< 10.2743484224966	1.85406
3	2	7	3.7	P3-C2-D28 PreIV	26.312	263.927	356.22	6.8572	9.19817	110.173	3836.59	466.613	93.5688	4.95392	136.714	58.6003	10.0695	5.78931	1.63175	2.113	0.474235	< 6.25514403292181	14.3247	5.5936	24.6524	1.79931	< 10.1234567901235	16.652	< 3.38820301783265	212.793	1.36481	< 13.8134430727023	2.91268	0.478262	0.419028	3.49165	3.33329	36305.7	8.33483	6.52726	28.4194	149.935	< 10.2743484224966	1.05277
3	2	7	3.7	P3-C2-D28 PreIV	26.312	260.216	378.431	7.24848	8.53482	116.951	3823.55	506.349	90.4569	4.78382	137.829	63.4198	10.0695	6.94798	1.38758	2.113	0.474235	< 6.25514403292181	16.3016	4.5344	24.6524	1.73282	< 10.1234567901235	12.3508	< 3.38820301783265	212.115	1.36481	< 13.8134430727023	3.7328	0.742139	< 5.92592592592593	3.84608	3.62026	40184.9	8.33483	6.52726	29.1636	153.552	< 10.2743484224966	1.05277
4	2	5	4.5	P4-C2-D1 PostIV	28.4873	172.499	185.289	17.099	9.82226	87.3336	2072	275.881	84.8697	9.80712	107.302	52.1352	2.70606	4.05989	3.87281	1.22119	0.474235	0.100065	16.3016	4.00246	16.8515	1.13886	< 10.1234567901235	2.47287	< 3.38820301783265	121.176	1.12323	2.13783	2.09427	0.53129	< 5.92592592592593	4.88738	6.77927	24321.9	3.97482	7.69617	21.7363	98.1729	< 10.2743484224966	< 9.76680384087792
4	2	5	4.5	P4-C2-D1 PostIV	30.6711	172.908	186.835	18.8833	7.05013	87.3336	2046.58	270.232	85.2117	10.06	112.182	52.946	2.2705	2.91446	4.12533	1.07447	0.474235	< 6.25514403292181	14.3247	2.3931	16.8515	1.07341	< 10.1234567901235	< 16.6117969821674	< 3.38820301783265	120.159	1.12323	2.77257	1.82196	0.451691	< 5.92592592592593	5.22864	6.63559	26459.6	4.41729	7.69617	21.7363	102.611	< 10.2743484224966	< 9.76680384087792
4	2	6	4.6	P4-C2-D7	30.6711	204.527	218.098	17.9451	12.0348	87.3336	2774.98	281.544	115.784	13.0168	185.445	70.6069	1.32595	2.91446	3.87281	1.14775	0.226385	< 6.25514403292181	16.3016	4.5344	16.8515	1.00808	< 10.1234567901235	6.61895	< 3.38820301783265	108.625	1.12323	0.690129	2.09427	0.318152	< 5.92592592592593	8.21651	5.77368	49848.6	3.08348	7.69617	20.9955	90.8065	< 10.2743484224966	< 9.76680384087792
4	2	6	4.6	P4-C2-D7	35.0622	208.923	220.078	18.5083	10.4136	87.3336	2787.83	295.76	123.367	13.4829	193.24	74.5798	1.32595	2.91446	3.11885	1.07447	0.226385	< 6.25514403292181	14.3247	4.5344	19.0516	1.07341	< 10.1234567901235	4.69858	< 3.38820301783265	116.77	1.12323	1.09723	2.09427	0.318152	< 5.92592592592593	9.18964	5.77368	53930.6	2.18114	8.08579	21.7363	93.0124	< 10.2743484224966	< 9.76680384087792
4	2	7	4.7	P4-C2-D28 PreIV	30.6711	215.173	323.922	22.1516	9.19817	87.3336	2275.71	304.33	112.081	11.0721	115.245	72.9923	2.70606	4.05989	2.86887	1.22119	0.226385	< 6.25514403292181	20.2365	4.5344	16.8515	1.13886	< 10.1234567901235	8.37575	< 3.38820301783265	145.872	1.24377	< 13.8134430727023	1.00705	0.584178	< 5.92592592592593	7.23386	7.21037	24980.3	3.08348	7.69617	29.1636	110.781	< 10.2743484224966	< 9.76680384087792
4	2	7	4.7	P4-C2-D28 PreIV	32.8629	217.243	331.791	23.5457	7.82321	87.3336	2148.31	287.22	83.7228	11.7266	115.5	76.1652	2.70606	4.63505	3.36953	1.22119	0.0949895	< 6.25514403292181	20.2365	3.46857	14.377	1.27011	< 10.1234567901235	4.69858	< 3.38820301783265	147.9	1.12323	0.292465	1.00705	0.636942	< 5.92592592592593	7.56261	7.06666	26959.1	3.08348	7.69617	26.9319	112.643	< 10.2743484224966	< 9.76680384087792
5	2	5	5.5	P5-C2-D1 PostIV	112.812	215.9	279.466	15.7583	< 5.56927297668038	229.152	5739.01	784.083	234.609	3.68577	230.763	93.3091	20.2217	< 17.2976680384088	14.42	3.34446	0.50978	5.15073	77.7559	4.23261	52.9733	0.426666	< 10.1234567901235	15.7782	2.20432	1293.15	1.30161	8.9217	6.42793	0.678282	0.375869	7.15105	14.3455	25618.7	11.9352	16.7132	69.0684	402.656	< 10.2743484224966	6.59517
5	2	5	5.5	P5-C2-D1 PostIV	112.812	216.946	289.462	15.2514	< 5.56927297668038	229.152	5612.84	813.184	247.099	3.60841	234.824	93.3091	21.3143	< 17.2976680384088	14.42	3.34446	0.50978	5.15073	79.964	4.23261	56.4073	0.697974	< 10.1234567901235	19.739	4.63235	1325.99	1.30161	7.86165	5.71918	0.678282	1.9049	7.15105	14.5088	27904	11.9352	16.7132	67.2602	389.967	< 10.2743484224966	8.82172
5	2	6	5.6	P5-C2-D7	139.25	204.257	518.767	20.8072	5.47857	270.938	9342.04	975.614	349.787	12.9028	597.73	125.418	33.4406	14.5801	17.6479	4.36978	0.999408	9.52734	60.0933	9.00506	59.6834	1.84511	< 10.1234567901235	19.739	3.91337	1469.56	2.66045	11.5903	9.9755	0.909563	3.0163	20.1899	10.5932	29000.4	10.9019	27.6737	85.3504	454.749	< 10.2743484224966	11.8782
5	2	6	5.6	P5-C2-D7	118.063	254.418	603.701	16.2648	8.7162	243.707	8827.11	813.184	398.174	13.8952	589.963	116.898	31.4282	4.91307	13.7776	3.34446	< 3.85459533607682	5.15073	51.2636	4.23261	52.9733	1.4092	< 10.1234567901235	14.4183	3.18719	1487.09	1.6438	5.75717	4.30271	0.678282	0.375869	17.7187	9.77811	29928	7.79751	24.0054	75.3986	415.38	< 10.2743484224966	6.59517
6	2	5	6.5	P6-C2-D1 PostIV	113.969	319.001	434.481	28.0689	31.5995	296.305	2662.97	784.165	716.296	10.578	107.096	180.407	< 8.6556927297668	5.29857	13.5941	< 5.32235939643347	< 3.85459533607682	17.4412	175.766	< 16.9135802469136	< 31.4128943758573	0.870524	< 10.1234567901235	< 16.6117969821674	< 3.38820301783265	467.804	< 3.97805212620027	< 13.8134430727023	< 15.2537722908093	< 1.02880658436214	< 5.92592592592593	< 9.19067215363512	7.94353	19155.7	< 9.84910836762689	29.5694	67.5467	296.406	< 10.2743484224966	< 9.76680384087792
6	2	5	6.5	P6-C2-D1 PostIV	108.313	320.855	449.384	29.1562	31.1209	296.305	2422.03	722.772	753.861	10.4855	103.248	180.407	< 8.6556927297668	3.38029	12.951	< 5.32235939643347	< 3.85459533607682	15.3217	165.655	< 16.9135802469136	11.1764	0.476651	< 10.1234567901235	< 16.6117969821674	< 3.38820301783265	459.865	< 3.97805212620027	< 13.8134430727023	< 15.2537722908093	< 1.02880658436214	< 5.92592592592593	< 9.19067215363512	7.94353	19843.2	< 9.84910836762689	29.5694	67.5467	290.659	< 10.2743484224966	0.247956
6	2	7	6.7	P6-C2-D29 PreIV	91.3655	326.388	361.625	22.0003	19.3357	192.941	2361.79	661.734	666.66	9.37536	112.431	154.97	4.20542	< 17.2976680384088	8.45831	< 5.32235939643347	< 3.85459533607682	7.47975	96.8278	< 16.9135802469136	< 31.4128943758573	< 2.22222222222222	< 10.1234567901235	< 16.6117969821674	< 3.38820301783265	491.599	< 3.97805212620027	< 13.8134430727023	< 15.2537722908093	< 1.02880658436214	< 5.92592592592593	< 9.19067215363512	6.842	23033.4	1.92567	19.9967	34.7167	301.711	< 10.2743484224966	< 9.76680384087792
6	2	7	6.7	P6-C2-D29 PreIV	80.0835	332.792	374.447	22.5589	17.7548	192.941	2542.5	638.933	699.795	9.46784	109.389	163.499	1.39181	< 17.2976680384088	9.74013	< 5.32235939643347	< 3.85459533607682	6.75901	96.8278	< 16.9135802469136	< 31.4128943758573	0.0537061	< 10.1234567901235	< 16.6117969821674	< 3.38820301783265	510.082	< 3.97805212620027	< 13.8134430727023	< 15.2537722908093	< 1.02880658436214	< 5.92592592592593	< 9.19067215363512	6.842	23478.4	0.421304	18.9093	34.7167	304.364	< 10.2743484224966	< 9.76680384087792
6	2	7	6.7	P6-C2-D28 PreIV	119.627	376.275	376.832	28.6131	25.8775	173.877	2241.33	830.445	763.132	9.9303	96.6316	217.819	2.89895	< 17.2976680384088	9.09902	< 5.32235939643347	< 3.85459533607682	5.31158	129.399	< 16.9135802469136	23.9433	0.476651	< 10.1234567901235	< 16.6117969821674	< 3.38820301783265	507.443	< 3.97805212620027	< 13.8134430727023	< 15.2537722908093	< 1.02880658436214	< 5.92592592592593	< 9.19067215363512	7.2103	20842.2	< 9.84910836762689	25.3569	42.0921	291.985	< 10.2743484224966	< 9.76680384087792
6	2	7	6.7	P6-C2-D28 PreIV	113.969	378.869	398.903	29.1562	24.7023	173.877	2241.33	830.445	832.163	9.97656	98.1974	221.928	< 8.6556927297668	3.38029	10.3816	< 5.32235939643347	< 3.85459533607682	6.03637	124.085	< 16.9135802469136	11.1764	0.476651	< 10.1234567901235	< 16.6117969821674	< 3.38820301783265	497.762	< 3.97805212620027	< 13.8134430727023	< 15.2537722908093	< 1.02880658436214	< 5.92592592592593	< 9.19067215363512	7.57745	22461.5	< 9.84910836762689	24.2941	36.5661	296.406	< 10.2743484224966	< 9.76680384087792
8	2	5	8.5	P8-C2-D1 PostIV	65.5164	99.0174	162.588	8.2219	15.0764	94.3664	1378.67	259.781	345.235	3.24127	53.6354	44.1069	< 8.6556927297668	5.98363	3.70292	0.905687	< 3.85459533607682	2.83967	104.024	3.82044	15.4648	0.941862	< 10.1234567901235	< 16.6117969821674	0.219405	119.879	0.871532	4.92876	0.669245	0.1993	< 5.92592592592593	3.25496	3.92924	7761.06	2.26858	19.9266	31.402	97.3763	< 10.2743484224966	3.08564
8	2	5	8.5	P8-C2-D1 PostIV	63.4412	100.296	168.473	8.77543	16.3848	99.8578	1327.81	259.781	358.391	3.13697	54.2688	44.1069	< 8.6556927297668	5.98363	3.96808	0.905687	< 3.85459533607682	2.83967	102.102	3.82044	15.4648	0.941862	< 10.1234567901235	0.117769	0.219405	121.087	0.81134	2.93833	0.669245	0.289386	< 5.92592592592593	3.57307	4.06639	8285.75	2.26858	19.5493	31.402	96.977	< 10.2743484224966	3.08564
8	2	6	8.6	P8-C2-D7	49.0502	72.9316	114.842	21.2158	8.82405	61.7629	819.637	195.036	202.322	2.17511	33.1709	32.2829	0.424013	4.31091	2.3743	0.608053	< 3.85459533607682	1.40877	71.2278	2.89792	11.3039	0.693588	< 10.1234567901235	4.75878	< 3.38820301783265	99.0135	0.691058	1.78495	0.0855679	0.348755	< 5.92592592592593	1.94866	2.14569	11078.5	1.24407	12.0442	18.705	58.6271	< 10.2743484224966	0.481839
8	2	6	8.6	P8-C2-D7	44.9854	73.6593	117.097	21.8541	8.82405	61.7629	794.203	195.036	208.09	2.17511	32.8241	33.9821	0.424013	4.86746	2.10776	0.460699	< 3.85459533607682	1.40877	75.1043	1.97484	11.3039	0.632021	< 10.1234567901235	2.84502	< 3.38820301783265	95.0169	0.691058	1.78495	< 15.2537722908093	0.437031	< 5.92592592592593	1.60907	2.00837	11119.9	0.146266	12.0442	18.3822	60.1606	< 10.2743484224966	1.12008
8	2	7	8.7	P8-C2-D28 PreIV	65.5164	121.562	147.828	20.7898	13.66	76.1239	1556.92	276.463	260.397	2.22607	70.3197	45.7841	< 8.6556927297668	5.98363	2.10776	0.756446	< 3.85459533607682	1.69674	94.4086	1.97484	15.4648	0.941862	< 10.1234567901235	14.7569	0.219405	137.637	0.691058	2.54965	0.0855679	0.319129	< 5.92592592592593	3.57307	2.83191	16923.4	1.76133	17.6654	30.7464	100.777	< 10.2743484224966	2.1668
8	2	7	8.7	P8-C2-D28 PreIV	57.2437	120.375	146.804	18.4398	13.2853	76.1239	1353.24	248.767	252.177	2.17511	63.619	40.7443	< 8.6556927297668	4.86746	1.57336	0.608053	< 3.85459533607682	1.11947	90.5565	2.43656	13.5129	0.817344	< 10.1234567901235	12.1974	< 3.38820301783265	126.326	0.570914	1.78495	0.0855679	0.138278	< 5.92592592592593	3.25496	2.6947	16039.5	1.76133	16.5374	30.0911	89.2212	< 10.2743484224966	1.6664
10	2	5	10.5	P10-C2-D1- PostIV	63.1859	451.38	888.012	13.4016	142.119	1941.86	7988.25	722.772	132.087	13.1731	333.911	122.467	< 8.6556927297668	< 17.2976680384088	9.74013	< 5.32235939643347	< 3.85459533607682	3.12056	145.122	< 16.9135802469136	31.9788	2.36884	< 10.1234567901235	< 16.6117969821674	< 3.38820301783265	849.188	0.121574	< 13.8134430727023	< 15.2537722908093	< 1.02880658436214	< 5.92592592592593	< 9.19067215363512	13.6896	46317.8	16.9898	21.0786	45.7595	2271.66	< 10.2743484224966	4.27994
10	2	5	10.5	P10-C2-D1- PostIV	51.9381	450.976	910.18	12.81	145.505	1930.47	7379.82	661.734	138.694	17.1764	325.499	118.062	< 8.6556927297668	< 17.2976680384088	9.74013	< 5.32235939643347	< 3.85459533607682	3.12056	132.042	< 16.9135802469136	38.3901	1.81566	< 10.1234567901235	< 16.6117969821674	< 3.38820301783265	824.814	0.507916	< 13.8134430727023	< 15.2537722908093	< 1.02880658436214	< 5.92592592592593	< 9.19067215363512	13.6896	45712.3	18.1657	21.0786	47.5887	2214.33	< 10.2743484224966	4.27994
10	2	6	10.6	P10-C2-D7	57.5603	465.03	591.41	20.3151	43.3236	384.57	9697.41	661.734	160.794	17.6436	463.258	133.401	< 8.6556927297668	< 17.2976680384088	8.45831	0.372102	< 3.85459533607682	3.85419	28.6053	< 16.9135802469136	43.8952	2.00089	< 10.1234567901235	41.9384	< 3.38820301783265	530.305	0.507916	< 13.8134430727023	< 15.2537722908093	0.327171	< 5.92592592592593	2.29628	15.8047	121888	20.4982	8.76819	45.7595	2369.01	< 10.2743484224966	8.3285
10	2	6	10.6	P10-C2-D7	51.9381	459.427	556.581	17.7581	41.1596	374.538	10309.9	631.344	150.637	16.0101	458.74	135.575	< 8.6556927297668	< 17.2976680384088	8.45831	< 5.32235939643347	< 3.85459533607682	3.12056	20.8293	< 16.9135802469136	23.9433	1.44206	< 10.1234567901235	31.7001	< 3.38820301783265	525.031	0.121574	< 13.8134430727023	< 15.2537722908093	< 1.02880658436214	< 5.92592592592593	< 9.19067215363512	15.2775	141944	18.1657	6.37592	42.0921	2317.69	< 10.2743484224966	2.60825
10	2	7	10.7	P10-C2-D28 PreIV	63.1859	437.578	503.597	16.3204	38.882	342.928	9575.04	676.961	112.495	15.2182	422.887	106.966	< 8.6556927297668	< 17.2976680384088	7.81803	< 5.32235939643347	< 3.85459533607682	4.58433	12.0188	< 16.9135802469136	41.2319	2.18525	< 10.1234567901235	35.2557	< 3.38820301783265	535.576	0.507916	< 13.8134430727023	< 15.2537722908093	< 1.02880658436214	< 5.92592592592593	< 9.19067215363512	14.3966	79232	21.6557	8.76819	65.743	2469.18	< 10.2743484224966	5.74
10	2	7	10.7	P10-C2-D28 PreIV	68.815	438.394	518.748	16.8971	39.655	353.738	9208.22	722.772	118.541	16.0567	430.614	109.195	< 8.6556927297668	< 17.2976680384088	6.53887	0.372102	< 3.85459533607682	3.85419	< 28.9163237311385	< 16.9135802469136	43.8952	1.81566	< 10.1234567901235	35.2557	< 3.38820301783265	536.455	0.507916	< 13.8134430727023	< 15.2537722908093	0.327171	< 5.92592592592593	< 9.19067215363512	14.3966	88324.1	21.6557	9.93796	60.3203	2616.46	< 10.2743484224966	7.07676
11	2	5	11.5	P11-C2-D1 PostIV	123.334	427.792	6258.02	28.3249	167.719	3310.7	3230.91	930.918	186.755	108.08	89.9604	138.146	18.0024	12.7284	15.0636	4.36978	1.47497	7.33428	152.871	12.566	59.6834	2.05653	< 10.1234567901235	66.1948	3.18719	2144.19	4.00175	5.23488	5.71918	1.48431	1.9049	19.8367	13.6925	128317	16.0625	102.214	85.3504	302.18	< 10.2743484224966	28.654
11	2	5	11.5	P11-C2-D1 PostIV	133.927	433.541	6199.8	29.822	170.758	3399.34	3293.27	983.092	194.627	109.637	92.7193	146.6	18.7476	8.92442	15.3857	5.40149	2.40201	8.06437	157.292	18.4857	71.5839	2.26461	< 10.1234567901235	67.2339	4.15376	2273.83	4.66845	9.98618	8.55579	1.9417	4.86767	21.2498	14.8353	131774	20.1827	105.543	90.7811	312.692	< 10.2743484224966	36.6357
11	2	6	11.6	P11-C2-D7	102.367	385.138	370.028	16.518	13.168	213.825	3168.56	1234.42	125.548	20.4455	107.856	125.418	12.6011	< 17.2976680384088	8.05386	2.32719	< 3.85459533607682	2.98062	51.2636	6.62391	36.8946	0.946625	< 10.1234567901235	14.4183	1.19632	524.269	1.30161	4.7144	1.47595	0.445765	< 5.92592592592593	5.74225	7.00859	17723.1	10.9019	19.44	38.3517	235.975	< 10.2743484224966	33.0769
11	2	6	11.6	P11-C2-D7	107.58	393.615	381.857	17.2767	19.4699	197.573	3168.56	1188.07	130.598	21.3506	110.152	131.789	14.1821	< 17.2976680384088	8.68385	2.66524	0.50978	2.26162	60.0933	6.62391	41.381	0.0880315	< 10.1234567901235	14.4183	1.70439	517.725	1.6438	4.7144	2.88799	0.678282	< 5.92592592592593	6.44677	7.66003	17929.2	10.9019	20.3511	40.1573	241.601	< 10.2743484224966	32.3521
11	2	7	11.7	P11-C2-D28 PreIV	123.334	424.496	456.435	20.8072	19.4699	229.152	3886.45	990.578	134.569	8.90138	126.018	113.696	24.5329	8.92442	8.68385	3.68544	0.50978	3.7021	68.9241	11.3801	52.9733	1.4092	< 10.1234567901235	29.6886	2.69818	934.129	1.6438	5.75717	2.88799	1.13996	< 5.92592592592593	15.6027	10.9192	39092.7	19.1532	24.9213	47.3811	324.672	< 10.2743484224966	24.0225
11	2	7	11.7	P11-C2-D28 PreIV	128.622	435.179	483.625	22.8177	20.7833	257.606	3980.24	1005.58	142.036	9.07338	132.716	116.898	25.9379	0.320555	8.68385	4.02723	0.999408	4.42557	77.7559	11.3801	49.3526	1.62966	< 10.1234567901235	29.6886	2.69818	921.784	1.98409	6.80657	2.88799	0.909563	< 5.92592592592593	15.6027	10.9192	43502.9	21.2119	25.8379	49.1875	342.467	< 10.2743484224966	18.2575
12	2	5	12.5	P12-C2-D1 PostIV	48.0319	164.087	199.444	141.903	10.8044	119.826	1748.32	356.756	39.9377	3.94206	55.8463	115.402	< 8.6556927297668	4.31091	4.76286	1.05565	< 3.85459533607682	1.11947	11.3209	3.82044	18.8775	1.2561	< 10.1234567901235	< 16.6117969821674	0.696835	191.41	0.570914	1.78495	0.0855679	0.1993	0.184502	3.25496	3.92924	20162	3.75159	7.2185	19.6743	248.305	< 10.2743484224966	2.6372
12	2	5	12.5	P12-C2-D1 PostIV	47.015	163.02	205.208	141.105	11.6828	119.826	1761.1	356.756	41.4829	3.94206	57.4157	115.402	< 8.6556927297668	4.31091	4.49803	1.20624	< 3.85459533607682	1.11947	11.3209	4.74348	20.4118	1.12993	< 10.1234567901235	< 16.6117969821674	0.924657	190.59	0.691058	1.41036	0.0855679	0.553602	0.715553	3.57307	3.79208	21985	3.75159	7.58781	20.3213	246.521	< 10.2743484224966	2.6372
12	2	6	12.6	P12-C2-D7	47.015	167.631	184.123	7.10987	6.33667	76.1239	1404.12	327.629	37.927	4.01265	58.6657	100.861	4.49154	4.31091	2.10776	1.05565	< 3.85459533607682	0.236922	13.4553	1.97484	15.4648	1.19294	< 10.1234567901235	< 16.6117969821674	0.219405	202.084	0.450911	1.41036	< 15.2537722908093	0.437031	< 5.92592592592593	5.44184	4.34072	21508.5	5.67244	4.6448	11.3267	243.848	< 10.2743484224966	1.6664
12	2	6	12.6	P12-C2-D7	47.015	187.75	212.64	7.66675	8.26477	82.5538	1633.42	368.543	44.9581	4.45577	66.3747	112.984	5.22918	4.86746	2.3743	1.05565	< 3.85459533607682	0.534813	13.4553	2.89792	15.4648	1.38286	< 10.1234567901235	< 16.6117969821674	0.463074	225.161	0.570914	1.41036	< 15.2537722908093	0.319129	< 5.92592592592593	6.05429	4.61506	26076.7	6.14568	5.37789	12.6023	275.284	< 10.2743484224966	2.1668
12	2	7	12.7	P12-C2-D28 PreIV	49.0502	167.278	174.641	8.00004	8.82405	76.1239	1799.45	386.366	46.3042	5.00978	73.1777	95.9954	< 8.6556927297668	3.20155	5.2923	1.05565	< 3.85459533607682	0.534813	11.3209	3.82044	17.238	1.19294	< 10.1234567901235	2.84502	0.696835	238.814	0.691058	1.78495	0.0855679	0.259513	< 5.92592592592593	2.60994	4.34072	47545.5	4.23669	5.37789	17.0927	286.645	< 10.2743484224966	1.6664
12	2	7	12.7	P12-C2-D28 PreIV	47.015	164.798	173.446	7.77792	8.26477	76.1239	1633.42	345.046	45.6317	4.7411	70.6215	89.0838	< 8.6556927297668	3.75555	4.76286	1.05565	< 3.85459533607682	0.534813	11.3209	3.82044	18.8775	1.2561	< 10.1234567901235	2.84502	0.696835	221.857	0.570914	1.97435	< 15.2537722908093	0.289386	0.184502	2.60994	4.20355	48643.7	4.23669	5.37789	15.1636	269.178	< 10.2743484224966	2.1668
13	2	5	13.5	P13-C2-D1 PostIV	28.9692	49.477	106.039	6.21485	9.3537	88.6138	1582.41	174.197	129.697	1.76999	88.6466	25.4452	6.97079	5.42507	5.02761	0.608053	< 3.85459533607682	0.236922	19.7254	2.89792	13.5129	0.817344	< 10.1234567901235	< 16.6117969821674	< 3.38820301783265	173.406	0.570914	2.16499	< 15.2537722908093	0.348755	< 5.92592592592593	4.82497	2.42024	42717.6	3.26242	5.37789	34.0289	46.4631	< 10.2743484224966	1.12008
13	2	5	13.5	P13-C2-D1 PostIV	26.9981	50.0561	107.353	6.4391	9.3537	88.6138	1544.18	184.568	137.863	1.70294	87.776	25.4452	6.97079	5.98363	5.02761	0.756446	< 3.85459533607682	< 6.25514403292181	19.7254	1.97484	13.5129	0.817344	< 10.1234567901235	0.117769	0.219405	175.857	0.691058	2.16499	< 15.2537722908093	0.0760158	< 5.92592592592593	4.51455	2.28298	45915.5	3.26242	5.37789	32.7146	48.3513	< 10.2743484224966	0.481839
13	2	6	13.6	P13-C2-D7	28.9692	55.135	86.418	15.8616	9.85815	69.2367	1404.12	189.79	41.3015	3.17171	60.2215	32.2829	2.47827	3.47837	2.3743	0.905687	0.158825	0.534813	11.3209	3.82044	18.8775	0.941862	< 10.1234567901235	15.9867	0.696835	88.6337	0.691058	3.33056	0.669245	0.0440867	< 5.92592592592593	2.2818	2.55748	55008.6	2.76843	4.27904	35.3449	44.2033	< 10.2743484224966	1.6664
13	2	6	13.6	P13-C2-D7	26.9981	55.135	94.732	16.4001	8.26477	61.7629	1175.31	184.568	52.5829	3.10226	59.7555	32.2829	1.03124	2.64911	1.57336	0.314688	< 3.85459533607682	< 6.25514403292181	9.15407	2.89792	13.5129	0.755366	< 10.1234567901235	6.44389	< 3.38820301783265	88.2353	0.570914	1.41036	< 15.2537722908093	0.0760158	< 5.92592592592593	2.2818	2.83191	63162.7	2.26858	3.54928	33.3716	42.3254	< 10.2743484224966	1.12008
13	2	7	13.7	P13-C2-D28 PreIV	26.9981	57.3227	87.4148	42.3767	10.3408	69.2367	2068.53	205.599	75.8631	3.27608	172.408	32.2829	2.90748	3.75555	2.64051	0.756446	< 3.85459533607682	< 6.25514403292181	13.4553	3.82044	13.5129	0.879512	< 10.1234567901235	6.44389	0.219405	148.171	0.570914	1.78495	< 15.2537722908093	0.107347	< 5.92592592592593	1.60907	2.83191	84189.9	2.26858	4.6448	38.6416	48.7295	< 10.2743484224966	1.12008
13	2	7	13.7	P13-C2-D28 PreIV	30.9478	61.5869	94.6391	47.5376	11.6828	76.1239	2274.36	221.618	83.6346	3.55546	190.76	35.6777	4.11109	3.75555	2.90644	0.756446	< 3.85459533607682	0.236922	15.5644	4.74348	13.5129	1.00439	< 10.1234567901235	6.44389	0.219405	162.804	0.691058	1.41036	< 15.2537722908093	0.437031	< 5.92592592592593	2.2818	2.9691	99660.6	2.76843	5.37789	39.3021	53.6629	< 10.2743484224966	1.12008
14	2	5	14.5	P14-C2-D1 PostIV	97.176	249.482	425.301	28.8242	19.4699	197.573	7323.76	612.307	319.279	15.1707	351.253	104.063	24.8855	8.92442	9.94881	3.00437	0.50978	4.42557	55.6783	9.00506	41.381	0.426666	< 10.1234567901235	22.2987	2.20432	1005.48	1.6438	4.7144	4.30271	1.19744	< 5.92592592592593	14.8977	15.1619	100738	11.9352	25.8379	69.9726	555.563	< 10.2743484224966	4.10587
14	2	5	14.5	P14-C2-D1 PostIV	86.8593	246.503	414.4	26.3257	18.075	180.184	7260.09	514.349	314.309	14.2128	334.652	93.3091	23.8247	14.5801	8.68385	3.00437	0.50978	4.42557	51.2636	6.62391	41.381	0.426666	< 10.1234567901235	22.2987	2.20432	957.889	1.30161	3.67961	2.88799	0.79405	< 5.92592592592593	14.1929	14.1822	94802	10.9019	24.0054	67.2602	526.415	< 10.2743484224966	2.67725
14	2	6	14.6	P14-C2-D7	107.58	224.216	307.888	12.2004	18.075	197.573	6118.03	584.151	310.669	34.7801	232.795	131.789	15.7308	< 17.2976680384088	8.05386	2.32719	0.999408	4.42557	99.8403	9.00506	41.381	0.426666	< 10.1234567901235	40.194	1.70439	760.913	1.6438	3.67961	0.0702612	1.02486	< 5.92592592592593	9.26319	12.224	92920.7	5.72294	24.0054	68.1642	488.962	< 10.2743484224966	4.10587
14	2	6	14.6	P14-C2-D7	118.063	235.46	332.037	14.744	19.4699	213.825	6434.51	598.212	348.45	38.1552	243.587	144.488	16.4944	10.8456	8.68385	3.00437	0.999408	5.51386	113.094	9.00506	45.5066	1.62966	< 10.1234567901235	36.7545	2.69818	828.919	1.98409	3.67961	4.30271	1.36967	0.375869	9.96719	12.8766	110778	7.79751	24.9213	69.0684	545.494	< 10.2743484224966	7.73273
14	2	7	14.7	P14-C2-D28 PreIV	97.176	354.97	522.851	21.3103	19.4699	197.573	6244.56	640.599	219.998	22.0205	218.852	144.488	28.0198	< 17.2976680384088	7.42567	3.34446	1.47497	4.42557	55.6783	9.00506	45.5066	0.426666	< 10.1234567901235	29.6886	2.69818	619.805	1.81415	4.7144	2.88799	1.71322	0.375869	13.1361	15.4886	53416.8	8.83316	24.0054	90.7811	531.43	< 10.2743484224966	7.73273
14	2	7	14.7	P14-C2-D28 PreIV	112.812	373.167	562.532	23.0687	18.075	213.825	6624.68	669.026	233.41	23.175	230.424	150.818	28.7073	19.9935	9.31553	3.34446	0.999408	4.42557	60.0933	9.00506	45.5066	1.62966	< 10.1234567901235	29.6886	2.20432	632.943	1.98409	4.7144	2.88799	0.445765	1.9049	14.1929	16.7956	62526.6	9.86792	25.8379	87.1605	572.218	< 10.2743484224966	7.73273
15	2	5	15.5	P15-C2-D1 PostIV	102.367	343.548	496.18	37.2811	25.9779	213.825	4105.36	528.242	158.755	11.5644	134.936	152.925	24.5329	< 17.2976680384088	9.94881	3.34446	0.999408	4.42557	46.8491	6.62391	49.3526	0.697974	< 10.1234567901235	29.6886	2.69818	999.764	1.6438	7.86165	4.30271	1.02486	< 5.92592592592593	24.787	13.5293	36619	15.547	27.6737	38.3517	459.692	< 10.2743484224966	6.59517
15	2	5	15.5	P15-C2-D1 PostIV	97.176	346.636	515.829	36.537	24.3532	197.573	3792.69	514.349	168.115	11.4758	130.49	152.925	23.1127	< 17.2976680384088	8.05386	3.00437	1.47497	3.7021	46.8491	9.00506	45.5066	0.426666	< 10.1234567901235	24.8056	2.20432	982.624	1.6438	3.67961	2.88799	1.13996	< 5.92592592592593	24.079	14.1822	39048.8	13.9998	26.7554	40.1573	445.369	< 10.2743484224966	5.39453
15	2	6	15.6	P15-C2-D7	76.6377	280.015	339.399	19.2961	16.5801	161.342	4826.25	438.53	108.614	7.07844	201.655	142.376	13.396	< 17.2976680384088	6.79943	1.99034	< 3.85459533607682	2.98062	42.4349	6.62391	36.8946	< 2.22222222222222	< 10.1234567901235	17.1168	1.19632	722.268	0.956898	1.64393	1.47595	0.387371	< 5.92592592592593	11.3753	9.61513	22954.2	7.79751	20.3511	41.963	288.842	< 10.2743484224966	2.67725
15	2	6	15.6	P15-C2-D8	76.6377	286.162	358.83	21.3103	18.075	161.342	4794.85	459.109	116.576	6.6204	210.282	152.925	14.1821	< 17.2976680384088	6.79943	2.32719	0.50978	2.26162	46.8491	6.62391	41.381	< 2.22222222222222	< 10.1234567901235	14.4183	1.70439	743.939	0.956898	2.65489	0.0702612	0.678282	< 5.92592592592593	12.0795	9.61513	24971.1	6.76083	20.3511	40.1573	304.089	< 10.2743484224966	2.67725
15	2	7	15.7	P15-C2-D28 PreIV	102.367	380.023	516.264	28.3249	20.7833	197.573	6434.51	598.212	145.979	10.3317	272.896	188.549	20.2217	< 17.2976680384088	11.2198	3.34446	1.94171	4.42557	55.6783	6.62391	49.3526	0.426666	1.96977	19.739	2.20432	1050.3	1.6438	5.75717	5.71918	1.3123	< 5.92592592592593	18.4245	15.1619	35195.9	15.0314	26.7554	45.5749	514.901	< 10.2743484224966	7.73273
15	2	7	15.7	P15-C2-D28 PreIV	97.176	372.307	494.5	24.8238	19.4699	180.184	5865.26	542.169	137.025	9.63506	260.302	169.733	17.2515	< 17.2976680384088	9.94881	3.00437	0.50978	3.7021	51.2636	6.62391	49.3526	0.0880315	0.605153	22.2987	2.20432	972.156	1.6438	3.67961	1.47595	1.08243	< 5.92592592592593	17.7187	14.1822	32503.2	12.9678	24.9213	41.963	464.641	< 10.2743484224966	7.73273
16	2	5	16.5	P16-C2-D1 PostIV	108.966	125.648	293.935	7.95733	28.5249	209.194	1334.3	565.151	430.582	7.67253	52.2503	131.844	8.27494	10.2874	22.046	1.61168	0.350935	2.07151	81.6649	6.65892	35.3992	1.73247	< 10.1234567901235	18.4492	0.409364	356.89	1.84637	2.90353	1.51424	0.0456844	< 5.92592592592593	10.3409	7.90422	78374.2	1.58155	40.4274	84.9273	264.683	< 10.2743484224966	4.945
16	2	5	16.5	P16-C2-D1 PostIV	104.606	131.654	309.021	8.22502	30.4802	209.194	1187.71	553.833	420.018	8.06986	48.2316	132.754	7.88239	11.3033	22.5635	1.87798	0.350935	1.48967	75.7358	6.65892	35.3992	1.73247	< 10.1234567901235	16.0207	0.409364	356.89	1.62883	0.575891	0.472365	< 1.02880658436214	< 5.92592592592593	10.3409	8.16234	85606.6	1.58155	40.4274	83.5284	263.84	< 10.2743484224966	4.945
16	2	6	16.6	P16-C2-D7	108.966	152.358	311.046	8.49217	22.3444	159.147	2176.46	542.564	429.674	6.39189	95.1572	160.869	11.2952	11.3033	10.6488	1.87798	0.555732	1.48967	63.8638	6.65892	35.3992	1.50026	< 10.1234567901235	20.8235	0.409364	300.851	1.62883	0.213642	1.51424	0.688828	< 5.92592592592593	9.25358	6.11142	42496.6	1.58155	28.868	67.5068	246.617	< 10.2743484224966	4.945
16	2	6	16.6	P16-C2-D7	104.606	156.791	329.484	9.02493	23.3084	159.147	2076.46	531.344	483.264	6.53261	94.4384	168.997	12.7418	12.324	10.4022	1.87798	0.758151	< 6.25514403292181	63.8638	8.3984	38.3175	1.73247	< 10.1234567901235	20.8235	< 3.38820301783265	297.563	1.62883	< 13.8134430727023	0.472365	0.688828	< 5.92592592592593	9.25358	6.62098	45046.9	2.52894	28.868	64.0411	250.388	< 10.2743484224966	4.945
16	2	7	16.7	P16-C2-D28 PreIV	117.724	162.258	304.674	48.82	23.3084	144.644	3650.45	565.151	644.961	7.70854	209.849	162.676	7.48574	10.2874	16.917	1.3479	< 3.85459533607682	0.32095	71.7807	6.65892	32.2997	1.73247	< 10.1234567901235	26.5723	< 3.38820301783265	314.012	1.62883	< 13.8134430727023	0.472365	0.736231	< 5.92592592592593	8.17218	7.38941	48691.6	1.58155	37.3274	87.7278	304.169	< 10.2743484224966	3.98235
16	2	7	16.7	P16-C2-D28 PreIV	126.532	172.967	330.666	52.6429	26.0235	159.147	3753.63	599.394	691.831	8.14239	220.176	171.704	7.48574	10.7947	18.958	1.61168	< 3.85459533607682	0.32095	79.689	8.3984	35.3992	1.73247	< 10.1234567901235	23.1521	< 3.38820301783265	319.774	1.84637	1.33199	0.472365	0.500507	< 5.92592592592593	8.71211	7.90422	56407.5	2.52894	39.6513	93.3388	332.946	< 10.2743484224966	4.945
17	2	5	17.5	P17-C2-D1 PostIV	47.015	119.582	203.979	19.9366	14.3835	153.578	997.513	265.32	418.598	4.08332	28.9615	21.9976	6.63213	8.78834	6.08604	1.20624	0.158825	1.69674	27.8899	3.82044	17.238	0.941862	< 10.1234567901235	7.99717	0.219405	184.854	0.931757	2.54965	0.669245	0.437031	< 5.92592592592593	11.4594	5.02663	13360.4	3.26242	14.2868	37.9815	127.755	< 10.2743484224966	3.51694
17	2	5	17.5	P17-C2-D1 PostIV	49.0502	125.681	219.041	22.9163	15.4126	157.4	997.513	265.32	229.616	4.06564	30.0241	22.8615	7.63612	9.91483	7.14397	1.50904	0.682725	2.26969	31.9174	4.28185	20.4118	1.06708	< 10.1234567901235	8.73824	0.463074	195.923	0.931757	3.33056	0.669245	0.726629	0.184502	13.5362	5.43829	14917.5	3.26242	14.6614	38.6416	138.062	< 10.2743484224966	3.93427
17	2	7	17.7	P17-C2-D28 PreIV	59.3047	233.677	195.747	8.88595	10.3408	94.3664	2119.92	290.509	299.513	5.40585	92.4028	21.9976	3.72137	7.94507	4.23311	1.66115	1.1593	1.69674	39.8964	5.66758	23.2379	1.12993	< 10.1234567901235	35.1835	0.924657	131.573	1.17298	3.33056	1.25651	0.611494	1.12086	3.88884	5.16384	43042.2	4.71826	9.25393	38.6416	169.073	< 10.2743484224966	4.73545
17	2	7	17.7	P17-C2-D28 PreIV	55.1876	245.338	205.252	8.88595	10.3408	99.8578	1965.88	298.999	301.58	5.62287	94.1277	22.8615	3.32087	7.10331	4.49803	1.50904	0.924501	1.69674	40.888	3.82044	21.8606	1.06708	< 10.1234567901235	31.2373	0.463074	138.446	1.17298	2.54965	1.84544	0.495459	0.715553	3.88884	5.30106	47082.7	4.23669	8.69782	36.6624	169.922	< 10.2743484224966	5.50128
18	2	5	18.5	P18-C2-D1 PostIV	70.2547	271.661	3467.06	10.612	148.57	4162.18	1926.89	587.932	126.295	36.6498	74.6334	82.3096	4.11338	9.27648	9.41936	2.68918	1.15831	2.07151	180.126	11.9226	48.7095	2.32366	< 10.1234567901235	18.4492	1.38406	1364.16	2.73059	2.11055	4.73142	0.879094	0.964703	17.5292	8.93941	41142.4	11.8418	60.0339	64.7337	261.312	< 10.2743484224966	9.27295
18	2	5	18.5	P18-C2-D1 PostIV	74.4926	275.199	3569.21	11.1377	151.869	4281.74	2026.54	576.517	143.779	36.8282	76.1297	87.8566	4.99807	10.2874	9.66449	2.96302	1.9468	2.6525	182.091	11.9226	48.7095	2.44351	< 10.1234567901235	23.1521	1.38406	1400.26	2.95461	4.92855	5.27469	0.688828	1.8331	16.9697	9.19929	43467.3	13.6875	62.4099	68.2007	266.369	< 10.2743484224966	10.0764
18	2	6	18.6	P18-C2-D7	61.834	292.656	435.929	8.49217	33.0576	261.087	3960.53	486.964	191.343	7.60058	194.996	71.1747	2.19845	7.27207	6.51178	2.14648	0.350935	< 6.25514403292181	44.0211	6.65892	35.3992	1.84955	< 10.1234567901235	28.8107	0.409364	318.951	2.06545	3.70726	1.51424	0.688828	< 5.92592592592593	7.09725	5.60422	42003.7	9.06573	12.3423	29.8161	279.054	< 10.2743484224966	6.75297
18	2	6	18.6	P18-C2-D7	61.834	298.68	446.857	10.612	35.143	279.749	4038.31	520.173	205.678	8.03363	203.866	74.8928	3.18661	8.27118	6.99161	2.14648	1.55412	< 6.25514403292181	44.0211	8.3984	41.0868	2.20431	< 10.1234567901235	36.4323	0.409364	332.133	2.06545	2.90353	1.51424	0.974825	< 5.92592592592593	7.63387	5.60422	43570.2	8.13791	13.8151	33.8732	282.447	< 10.2743484224966	6.75297
18	2	7	18.7	P18-C2-D28 PreIV	70.2547	284.847	345.922	18.3635	29.3198	231.015	5084.73	542.564	145.861	6.4622	247.356	73.0346	4.11338	8.7731	6.51178	2.41695	1.15831	1.48967	32.0652	10.1537	41.0868	2.0855	< 10.1234567901235	52.964	0.409364	419.832	2.06545	2.50552	1.51424	0.594391	< 5.92592592592593	8.17218	7.64657	66411.8	13.6875	11.609	42.0339	345.916	< 10.2743484224966	7.61407
18	2	7	18.7	P18-C2-D28 PreIV	78.7477	317.353	413.302	22.9109	33.7644	241.354	5243.16	587.932	169.458	7.31369	269.555	89.7029	4.99807	11.3033	7.47348	2.96302	1.15831	1.48967	40.0411	8.3984	43.7306	2.56385	< 10.1234567901235	50.9501	0.905115	459.742	2.28593	3.70726	2.57628	0.407273	< 5.92592592592593	9.25358	8.67995	83332.4	16.4501	13.0778	44.7666	392.138	< 10.2743484224966	9.27295
19	2	5	19.5	P19-C2-D1 PostIV	45.2407	297.393	532.845	13.7444	12.7732	172.696	2781.17	587.932	118.797	6.21656	124.593	82.3096	1.10099	5.29568	3.68458	1.3479	< 3.85459533607682	< 6.25514403292181	24.0617	4.93876	33.8746	0.822639	< 10.1234567901235	< 16.6117969821674	< 3.38820301783265	328.012	1.1991	< 13.8134430727023	1.51424	0.223389	< 5.92592592592593	4.44311	8.93941	25509.9	3.471	12.3423	31.1666	150.395	< 10.2743484224966	3.98235
19	2	5	19.5	P19-C2-D1 PostIV	49.355	306.365	539.167	15.8076	12.7732	172.696	2806.53	593.657	120.28	6.39189	124.593	82.3096	1.10099	6.27991	4.61583	1.08707	< 3.85459533607682	< 6.25514403292181	28.0675	4.93876	32.2997	0.933226	< 10.1234567901235	5.40251	< 3.38820301783265	343.68	1.41299	< 13.8134430727023	1.51424	0.594391	< 5.92592592592593	4.44311	9.19929	24799.2	4.40927	13.0778	31.1666	155.993	< 10.2743484224966	4.945
19	2	6	19.6	P19-C2-D7	49.355	311.452	504.301	8.49217	12.7732	172.696	3496.04	657.409	174.657	10.6943	137.506	105.344	1.10099	7.27207	4.61583	1.61168	< 3.85459533607682	< 6.25514403292181	32.0652	4.93876	35.3992	1.04486	< 10.1234567901235	8.25931	< 3.38820301783265	299.207	1.62883	1.33199	1.51424	0.500507	< 5.92592592592593	6.56242	9.45958	40567.9	3.471	11.609	28.4677	162.815	< 10.2743484224966	3.98235
19	2	6	19.6	P19-C2-D7	41.1517	319.87	528.773	7.95733	12.7732	172.696	3188.49	622.46	188.113	11.0716	131.416	97.9947	2.19845	6.27991	4.1486	1.47945	< 3.85459533607682	< 6.25514403292181	28.0675	5.79614	35.3992	0.822639	< 10.1234567901235	5.40251	< 3.38820301783265	292.634	1.41299	< 13.8134430727023	0.472365	0.314828	< 5.92592592592593	6.56242	9.98136	42555.5	3.471	11.609	27.1212	159.2	< 10.2743484224966	3.98235
19	2	7	19.7	P19-C2-D28 PreIV	45.2407	294.381	424.035	8.49217	11.1386	159.147	2528.26	692.771	194.058	10.1691	93.7187	89.7029	1.10099	6.27991	3.22411	1.3479	< 3.85459533607682	< 6.25514403292181	28.0675	4.93876	32.2997	0.822639	< 10.1234567901235	2.2261	< 3.38820301783265	356.89	1.41299	1.33199	3.64979	0.500507	< 5.92592592592593	4.44311	8.16234	19277.3	5.34462	10.1488	35.2292	142.433	< 10.2743484224966	2.96097
19	2	7	19.7	P19-C2-D28 PreIV	45.2407	313.986	468.043	10.612	12.7732	172.696	2679.85	752.602	228.169	11.0716	102.294	98.9144	2.70206	6.27991	3.68458	1.87798	0.758151	< 6.25514403292181	36.0561	6.65892	38.3175	0.933226	< 10.1234567901235	8.25931	< 3.38820301783265	380.042	1.62883	0.575891	3.64979	0.407273	< 5.92592592592593	5.49849	9.45958	21837.2	5.34462	11.609	35.2292	155.993	< 10.2743484224966	3.98235
20	2	5	20.5	P20-C2-D1 PostIV	66.0349	963.99	3343.55	13.7444	102.272	1191.5	2578.74	587.932	120.068	45.3955	86.467	91.5478	< 8.6556927297668	9.27648	16.4092	2.14648	0.758151	2.07151	40.0411	8.3984	38.3175	2.44351	< 10.1234567901235	2.2261	0.905115	1237.95	2.73059	2.90353	3.64979	0.688828	0.964703	14.742	10.2428	59816	10.9175	31.9322	43.3995	509.707	< 10.2743484224966	7.61407
20	2	5	20.5	P20-C2-D1 PostIV	70.2547	979.641	3498.56	15.8076	97.2955	1212.87	2781.17	610.904	122.077	48.121	92.2765	97.9947	3.18661	11.3033	17.4258	2.41695	1.15831	3.23286	44.0211	10.1537	43.7306	2.80592	< 10.1234567901235	8.25931	1.38406	1279.92	2.95461	3.70726	3.64979	0.879094	0.964703	15.2974	11.0295	62709.8	11.8418	35.0103	46.1351	541.419	< 10.2743484224966	9.27295
20	2	6	20.6	P20-C2-D7	108.966	905.242	1272.87	14.7783	12.7732	159.147	4012.37	863.028	970.331	62.0277	223.912	108.096	14.8512	18.5292	55.8192	3.79302	0.350935	0.90652	166.365	6.65892	35.3992	3.54224	< 10.1234567901235	< 16.6117969821674	0.409364	1601.54	2.73059	1.33199	2.57628	0.974825	< 5.92592592592593	45.8896	11.2924	54058.5	9.99222	18.2751	61.2734	466.573	< 10.2743484224966	6.75297
20	2	6	20.6	P20-C2-D7	100.26	931.976	1402.89	15.8076	11.9787	159.147	4064.26	875.508	1130.17	67.1649	244.598	120.904	13.4524	16.4469	58.5798	3.51504	< 3.85459533607682	0.32095	174.229	6.65892	28.973	3.79073	< 10.1234567901235	< 16.6117969821674	< 3.38820301783265	1713.4	2.73059	< 13.8134430727023	1.51424	0.314828	< 5.92592592592593	47.0792	11.5557	61481.6	10.9175	17.5278	59.8912	497.083	< 10.2743484224966	5.86535
1	3	8	1.8	P1-C3-D1 PostIV	37.2687	144.163	234.902	1.4327	15.6398	146.902	3019.57	220.007	65.1028	4.82636	114.226	38.2185	5.0584	5.21157	4.37839	2.18804	0.712311	1.19022	20.2365	5.5936	24.6524	1.20443	< 10.1234567901235	2.47287	< 3.38820301783265	284.189	1.48631	2.77257	4.28031	0.451691	0.419028	5.56753	4.33784	28775.8	7.25599	7.30655	20.2552	407.04	< 10.2743484224966	3.67975
1	3	8	1.8	P1-C3-D1 PostIV	41.7017	151.12	258.458	4.0866	16.8166	157.549	3148.64	225.532	69.7122	5.25116	120.448	40.6947	5.42201	6.36814	5.14059	2.41371	0.94449	1.88876	22.1959	4.5344	27.8574	1.33591	< 10.1234567901235	4.69858	0.359556	308.154	1.48631	4.49032	4.28031	0.478262	0.936154	5.9043	4.48139	32687	9.19394	7.69617	20.9955	436.258	< 10.2743484224966	5.16826
1	3	9	1.9	P1-C3-D7	43.9277	149.177	265.43	2.57001	17.563	123.418	3967.1	258.974	78.7653	7.8906	171.154	56.1814	4.31115	4.05989	3.87281	1.96322	0.474235	1.19022	20.2365	4.00246	22.9133	1.13886	< 10.1234567901235	2.47287	< 3.38820301783265	339.803	1.24377	2.77257	4.28031	0.425079	< 5.92592592592593	4.88738	3.62026	22417.8	7.03948	7.30655	32.889	460.009	< 10.2743484224966	3.12518
1	3	9	1.9	P1-C3-D7	39.482	145.478	254.567	2.67213	17.563	123.418	3797.48	231.071	72.4946	7.32176	157.177	50.5113	3.92575	4.63505	3.36953	1.81385	0.351973	0.835248	18.2719	4.5344	23.7961	1.33591	< 10.1234567901235	2.47287	< 3.38820301783265	308.84	1.36481	2.77257	3.7328	0.344963	< 5.92592592592593	4.88738	3.47677	21688.2	5.7345	6.91691	32.1434	425.797	< 10.2743484224966	3.12518
1	3	10	1.1	P1-C3-D28	37.2687	140.632	234.599	4.0866	14.5969	116.951	2633.78	239.406	64.6731	6.26699	89.2444	46.437	5.0584	3.48628	2.86887	1.81385	0.594167	0.835248	18.2719	5.5936	22.9133	1.20443	< 10.1234567901235	6.61895	< 3.38820301783265	353.276	1.24377	3.84254	4.28031	0.318152	< 5.92592592592593	4.1965	4.48139	24171.5	7.68824	5.7479	21.7363	419.742	< 10.2743484224966	2.5245
1	3	10	1.1	P1-C3-D28	39.482	141.518	247.549	4.0866	14.8106	110.173	2428.92	231.071	65.9002	6.3937	91.633	45.6195	4.31115	4.05989	2.86887	1.81385	0.474235	0.474068	18.2719	4.5344	24.6524	1.20443	< 10.1234567901235	4.69858	< 3.38820301783265	350.855	1.24377	3.62751	3.18588	0.478262	< 5.92592592592593	4.1965	4.91207	27458.2	7.47224	5.35819	20.9955	419.534	< 10.2743484224966	1.85406
2	3	8	2.8	P2-C3-D1 PostIV	112.818	158.584	135.284	82.1089	10.4136	87.3336	643.047	657.385	356.41	11.431	21.0068	93.4786	8.15849	8.69275	3.62086	1.51647	0.474235	1.54104	59.8038	3.46857	16.8515	2.06614	8.91996	5.68454	0.158632	139.45	1.24377	3.62751	2.63966	0.53129	< 5.92592592592593	5.9043	3.04637	4564.82	2.18114	15.4883	26.9319	80.9247	< 10.2743484224966	< 9.76680384087792
2	3	8	2.8	P2-C3-D1 PostIV	116.346	159.639	141.588	86.236	10.9771	95.4511	630.732	644.545	368.521	11.8323	22.0375	95.0421	7.82996	8.11034	3.62086	1.51647	0.474235	1.54104	61.7126	4.5344	19.0516	1.96592	9.32236	2.47287	< 3.38820301783265	138.098	1.24377	3.19894	3.18588	0.371718	< 5.92592592592593	5.9043	3.18983	4766.73	2.18114	15.0986	27.6755	82.019	< 10.2743484224966	< 9.76680384087792
2	3	9	2.9	P2-C3-D7	108.125	184.999	144.536	66.924	9.51467	87.3336	618.421	587.33	366.294	11.241	25.7457	101.28	6.13239	8.69275	3.11885	1.36855	0.226385	0.835248	55.0256	3.46857	16.8515	1.99931	6.24429	2.47287	< 3.38820301783265	120.837	1.24377	1.92775	2.09427	0.264343	< 5.92592592592593	10.7951	3.47677	5457.74	1.49411	15.0986	24.7031	70.0369	< 10.2743484224966	< 9.76680384087792
2	3	9	2.9	P2-C3-D7	103.444	192.112	153.939	75.2394	10.4136	87.3336	692.36	612.645	370.018	11.9802	25.0792	109.045	5.77983	8.11034	3.36953	1.51647	0.226385	0.835248	55.982	4.5344	19.0516	2.06614	6.51126	4.69858	0.359556	129.641	1.36481	2.3487	3.18588	0.398422	< 5.92592592592593	11.5917	3.62026	6054.95	2.63393	15.4883	26.1887	72.7493	< 10.2743484224966	1.05277
2	3	10	2.1	P2-C3-D28	123.42	177.782	164.16	29.6398	9.82226	78.5316	495.621	824.987	57.551	10.6502	15.6985	56.1814	5.77983	8.11034	2.86887	1.36855	0.226385	1.19022	53.1117	4.5344	16.8515	2.03271	9.72502	< 16.6117969821674	< 3.38820301783265	137.083	1.12323	1.92775	2.63966	0.425079	< 5.92592592592593	11.7507	3.33329	6927.93	2.18114	14.3194	22.4774	89.8884	< 10.2743484224966	< 9.76680384087792
2	3	10	2.1	P2-C3-D28	119.88	184.202	174.798	32.3912	10.4136	87.3336	495.621	841.799	56.4312	10.9877	15.3338	52.5407	6.13239	8.11034	3.11885	1.22119	< 3.85459533607682	1.19022	56.938	3.46857	19.0516	2.06614	10.2623	8.37575	< 3.38820301783265	139.788	1.24377	1.51029	2.09427	0.210234	< 5.92592592592593	12.7015	3.62026	7755.66	2.18114	14.709	24.7031	94.4849	< 10.2743484224966	< 9.76680384087792
3	3	8	3.8	P3-C3-D1 PostIV	24.1457	235.946	359.764	4.0866	15.2301	257.108	3226.2	421.405	68.3484	3.82255	104.978	45.6195	5.77983	5.21157	2.86887	1.66492	0.474235	< 6.25514403292181	12.3401	3.46857	21.0565	1.66642	< 10.1234567901235	2.47287	< 3.38820301783265	208.73	1.24377	< 13.8134430727023	2.09427	0.425079	< 5.92592592592593	2.76766	2.90292	16695.3	7.25599	8.08579	29.1636	127.243	< 10.2743484224966	< 9.76680384087792
3	3	8	3.8	P3-C3-D1 PostIV	21.9892	249.701	383.113	4.88476	16.4325	264.004	3252.07	439.405	84.085	4.05835	107.044	49.6981	5.42201	3.48628	3.36953	1.66492	0.226385	< 6.25514403292181	14.3247	3.46857	22.9133	1.66642	< 10.1234567901235	2.47287	< 3.38820301783265	218.211	1.36481	< 13.8134430727023	2.63966	0.742139	< 5.92592592592593	3.13249	3.04637	17989.9	7.68824	8.47539	29.1636	132.891	< 10.2743484224966	1.05277
3	3	9	3.9	P3-C3-D7	21.9892	316.946	430.386	1.4327	6.19492	103.031	3368.6	439.405	138.216	8.37497	119.056	56.1814	4.31115	2.91446	1.87717	1.36855	< 3.85459533607682	< 6.25514403292181	14.3247	3.46857	21.0565	1.53392	< 10.1234567901235	< 16.6117969821674	< 3.38820301783265	199.934	1.12323	< 13.8134430727023	1.54994	0.318152	< 5.92592592592593	3.49165	3.47677	16397.4	6.1707	5.7479	34.3811	137.421	< 10.2743484224966	< 9.76680384087792
3	3	9	3.9	P3-C3-D7	21.9892	324.127	458.841	2.4677	9.19817	110.173	3719.32	457.516	58.0893	8.94353	128.122	61.013	4.68837	2.91446	1.63175	1.66492	< 3.85459533607682	< 6.25514403292181	18.2719	4.5344	22.9133	1.60012	< 10.1234567901235	< 16.6117969821674	< 3.38820301783265	212.793	1.36481	< 13.8134430727023	2.63966	0.344963	< 5.92592592592593	3.84608	3.90726	18015.2	7.03948	5.7479	35.8742	151.267	< 10.2743484224966	< 9.76680384087792
3	3	10	3.1	P3-C3-D28	17.7087	366.605	490.84	8.22276	8.53482	110.173	3277.95	403.518	40.8771	7.53248	128.498	63.4198	3.92575	5.21157	3.87281	1.81385	0.474235	< 6.25514403292181	16.3016	3.46857	24.6524	1.50085	< 10.1234567901235	10.0237	< 3.38820301783265	212.793	1.36481	< 13.8134430727023	2.09427	0.425079	< 5.92592592592593	5.56753	3.18983	42971.1	5.7345	6.13759	33.6349	144.616	< 10.2743484224966	0.531796
3	3	10	3.1	P3-C3-D28	21.9892	381.423	526.588	9.19203	8.53482	123.418	3537.26	457.516	80.5403	8.05909	146.694	68.2165	3.92575	4.05989	4.37839	1.81385	0.226385	< 6.25514403292181	16.3016	4.5344	24.6524	1.53392	< 10.1234567901235	11.5913	< 3.38820301783265	226.344	1.48631	< 13.8134430727023	3.18588	0.610575	0.419028	6.57226	3.33329	48171.1	6.1707	6.52726	35.8742	161.379	< 10.2743484224966	< 9.76680384087792
4	3	8	4.8	P4-C3-D1 PostIV	30.6711	157.527	250.771	22.7097	10.4136	103.031	1465.12	270.232	181.69	10.2707	75.759	58.6003	2.70606	4.05989	3.36953	1.22119	0.226385	< 6.25514403292181	16.3016	4.5344	16.8515	1.27011	< 10.1234567901235	6.61895	< 3.38820301783265	135.054	1.24377	1.92775	2.09427	0.79459	< 5.92592592592593	6.23915	6.06095	46840.9	3.08348	8.47539	23.219	100.39	< 10.2743484224966	< 9.76680384087792
4	3	8	4.8	P4-C3-D1 PostIV	30.6711	160.481	266.463	25.0288	10.4136	103.031	1691.92	298.614	89.754	11.0932	79.0313	61.8159	2.2705	3.48628	3.62086	1.36855	0.226385	< 6.25514403292181	20.2365	4.5344	19.0516	0.942883	< 10.1234567901235	4.69858	< 3.38820301783265	139.112	1.12323	2.3487	1.00705	0.371718	< 5.92592592592593	6.57226	6.49192	52376.5	3.08348	8.47539	23.219	107.433	< 10.2743484224966	< 9.76680384087792
4	3	9	4.9	P4-C3-D7	40.7047	380.594	623.26	26.4294	20.8016	99.2842	6165.85	954.861	712.747	31.465	361.857	144.232	< 8.6556927297668	< 17.2976680384088	4.62432	< 5.32235939643347	< 3.85459533607682	< 6.25514403292181	< 28.9163237311385	< 16.9135802469136	< 31.4128943758573	1.81566	< 10.1234567901235	< 16.6117969821674	< 3.38820301783265	332.177	< 3.97805212620027	< 13.8134430727023	< 15.2537722908093	0.777031	< 5.92592592592593	36.0441	12.2692	32015.5	< 9.84910836762689	12.8051	23.5239	316.308	< 10.2743484224966	< 9.76680384087792
4	3	9	4.9	P4-C3-D7	46.3196	383.176	669.546	28.0689	23.471	99.2842	6499.32	954.861	697.215	31.3691	382.4	154.97	< 8.6556927297668	< 17.2976680384088	3.9875	< 5.32235939643347	< 3.85459533607682	< 6.25514403292181	12.0188	< 16.9135802469136	< 31.4128943758573	1.81566	< 10.1234567901235	< 16.6117969821674	< 3.38820301783265	341.982	< 3.97805212620027	< 13.8134430727023	< 15.2537722908093	< 1.02880658436214	< 5.92592592592593	36.8286	12.6252	35384.6	< 9.84910836762689	12.2374	21.6389	334.457	< 10.2743484224966	< 9.76680384087792
4	3	10	4.1	P4-C3-D28	35.0934	411.561	564.433	23.116	25.8775	99.2842	6650.99	654.128	310.571	16.4297	384.734	154.97	< 8.6556927297668	< 17.2976680384088	5.26187	< 5.32235939643347	< 3.85459533607682	< 6.25514403292181	< 28.9163237311385	< 16.9135802469136	23.9433	1.06295	< 10.1234567901235	38.6599	< 3.38820301783265	314.324	< 3.97805212620027	< 13.8134430727023	< 15.2537722908093	0.976636	< 5.92592592592593	9.48918	14.0433	71662.4	0.421304	11.0937	40.2536	278.728	< 10.2743484224966	< 9.76680384087792
4	3	10	4.1	P4-C3-D28	35.0934	404.433	621.092	24.2258	22.1748	128.533	6590.32	631.344	351.5	16.4297	393.464	154.97	< 8.6556927297668	< 17.2976680384088	3.66941	< 5.32235939643347	< 3.85459533607682	< 6.25514403292181	< 28.9163237311385	< 16.9135802469136	< 31.4128943758573	0.870524	< 10.1234567901235	14.8306	< 3.38820301783265	304.489	< 3.97805212620027	< 13.8134430727023	< 15.2537722908093	< 1.02880658436214	< 5.92592592592593	8.45068	13.6896	80807	< 9.84910836762689	8.17733	34.7167	290.217	< 10.2743484224966	< 9.76680384087792
6	3	8	6.8	P6-C3-D1 PostIV	113.969	293.493	377.777	28.0689	22.1748	242.075	2783.46	692.209	725.614	7.89613	104.02	162.436	< 8.6556927297668	< 17.2976680384088	11.0235	< 5.32235939643347	< 3.85459533607682	7.47975	107.884	< 16.9135802469136	< 31.4128943758573	< 2.22222222222222	< 10.1234567901235	< 16.6117969821674	< 3.38820301783265	440.44	< 3.97805212620027	< 13.8134430727023	< 15.2537722908093	< 1.02880658436214	< 5.92592592592593	< 9.19067215363512	6.10162	16501.5	< 9.84910836762689	27.4705	49.4151	258.409	< 10.2743484224966	< 9.76680384087792
6	3	8	6.8	P6-C3-D1 PostIV	102.661	302.101	417.022	28.0689	25.8775	242.075	2422.03	661.734	761.492	7.71124	98.5879	157.107	< 8.6556927297668	3.38029	10.3816	< 5.32235939643347	< 3.85459533607682	6.75901	113.331	< 16.9135802469136	11.1764	0.0537061	< 10.1234567901235	< 16.6117969821674	< 3.38820301783265	415.678	< 3.97805212620027	< 13.8134430727023	< 15.2537722908093	< 1.02880658436214	< 5.92592592592593	< 9.19067215363512	6.10162	16895.6	< 9.84910836762689	26.4156	47.5887	257.526	< 10.2743484224966	< 9.76680384087792
6	3	9	6.9	P6-C3-D7	113.969	373.674	515.794	25.3302	20.8016	210.454	3024.47	830.445	912.393	11.0409	139.054	199.214	8.65395	3.38029	11.0235	< 5.32235939643347	< 3.85459533607682	5.31158	139.915	< 16.9135802469136	< 31.4128943758573	0.271965	< 10.1234567901235	< 16.6117969821674	< 3.38820301783265	528.547	< 3.97805212620027	< 13.8134430727023	< 15.2537722908093	< 1.02880658436214	< 5.92592592592593	< 9.19067215363512	8.30857	27421.3	1.92567	26.4156	40.2536	338.886	< 10.2743484224966	< 9.76680384087792
6	3	9	6.9	P6-C3-D7	136.622	390.455	563.502	26.9771	29.1317	242.075	3024.47	908.033	1034.59	11.8746	151.227	223.979	13.4331	9.00545	13.5941	< 5.32235939643347	< 3.85459533607682	6.75901	147.714	< 16.9135802469136	11.1764	0.476651	< 10.1234567901235	< 16.6117969821674	< 3.38820301783265	575.949	< 3.97805212620027	< 13.8134430727023	< 15.2537722908093	< 1.02880658436214	< 5.92592592592593	2.29628	9.3981	30232.4	3.31853	29.5694	42.0921	378.803	< 10.2743484224966	0.247956
6	3	10	6.1	P6-C3-D28	125.289	336.428	471.972	25.3302	25.8775	192.941	2783.46	923.62	893.505	8.82058	122.192	209.573	11.5884	1.37731	10.3816	< 5.32235939643347	< 3.85459533607682	3.85419	160.562	< 16.9135802469136	11.1764	0.576605	< 10.1234567901235	< 16.6117969821674	< 3.38820301783265	567.179	0.121574	< 13.8134430727023	< 15.2537722908093	< 1.02880658436214	< 5.92592592592593	2.29628	10.4801	30439.1	< 9.84910836762689	26.4156	51.2387	382.356	< 10.2743484224966	< 9.76680384087792
6	3	10	6.1	P6-C3-D28	136.622	353.479	520.532	27.5236	29.1317	226.755	3084.73	1001.9	1044.61	9.19042	135.793	230.12	15.2108	10.8164	10.7025	< 5.32235939643347	< 3.85459533607682	4.58433	170.722	< 16.9135802469136	11.1764	1.25332	< 10.1234567901235	< 16.6117969821674	< 3.38820301783265	608.369	< 3.97805212620027	< 13.8134430727023	< 15.2537722908093	< 1.02880658436214	< 5.92592592592593	3.77429	11.0186	35925.2	0.421304	26.4156	51.2387	409.924	< 10.2743484224966	0.247956
8	3	8	8.8	P8-C3-D1 PreIV	59.3047	92.0782	132.332	14.9983	12.5066	82.5538	1099.11	216.255	302.56	1.76999	43.6276	36.5241	2.02874	7.10331	2.90644	1.20624	0.682725	1.84032	102.102	4.74348	18.8775	0.910665	0.416113	9.46011	0.219405	110.232	0.81134	2.93833	0.669245	0.319129	< 5.92592592592593	3.88884	2.55748	11855.2	2.76843	16.1618	29.4364	85.8593	< 10.2743484224966	3.08564
8	3	8	8.8	P8-C3-D1 PreIV	55.1876	93.3952	133.342	15.2143	13.0945	82.5538	1073.71	221.618	308.689	1.87082	43.6276	35.6777	2.90748	7.66431	3.43761	1.20624	0.682725	1.98365	102.102	4.74348	18.8775	1.06708	0.416113	12.1974	0.463074	116.66	0.81134	3.33056	1.25651	0.378274	< 5.92592592592593	4.20258	2.42024	11986.4	2.26858	16.5374	28.782	85.4645	< 10.2743484224966	3.08564
8	3	9	8.9	P8-C3-D7	67.5962	125.486	153.159	80.0481	15.0764	82.5538	1863.41	248.767	262.991	2.85998	96.4193	51.6341	1.03124	5.42507	2.90644	0.905687	0.158825	1.84032	104.024	3.82044	15.4648	1.00439	< 10.1234567901235	10.8554	0.219405	115.856	0.691058	1.78495	0.669245	0.319129	< 5.92592592592593	4.20258	2.42024	15701.2	1.76133	18.0418	28.1282	98.5752	< 10.2743484224966	2.6372
8	3	9	8.9	P8-C3-D7	73.8622	132.247	170.449	88.2228	16.3848	82.5538	1914.63	259.781	302.997	3.24127	103.665	58.2853	0.424013	5.42507	3.17212	0.905687	< 3.85459533607682	1.84032	115.539	3.82044	17.238	0.941862	< 10.1234567901235	10.8554	0.463074	121.49	0.81134	2.16499	0.669245	0.289386	< 5.92592592592593	4.51455	2.55748	18877.6	2.01601	18.7952	27.4748	108.418	< 10.2743484224966	3.08564
10	3	8	10.8	P10-C3-D1 PostIV	74.4476	420.715	489.419	13.4016	160.555	2581.86	10493.9	707.48	96.9334	17.083	483.498	97.9929	< 8.6556927297668	< 17.2976680384088	31.3689	0.372102	< 3.85459533607682	3.85419	447.419	< 16.9135802469136	48.8014	2.00089	< 10.1234567901235	27.9569	< 3.38820301783265	803.045	0.877538	< 13.8134430727023	< 15.2537722908093	0.563899	< 5.92592592592593	< 9.19067215363512	22.4098	86545.6	19.335	16.7158	56.6946	2518.56	< 10.2743484224966	8.3285
10	3	8	10.8	P10-C3-D1 PostIV	74.4476	429.383	506.744	12.81	168.662	2592.81	10309.9	692.209	102.045	17.2698	498.588	97.9929	< 8.6556927297668	< 17.2976680384088	30.3958	0.610469	< 3.85459533607682	5.31158	465.327	< 16.9135802469136	43.8952	1.90839	< 10.1234567901235	23.9714	< 3.38820301783265	803.045	0.877538	< 13.8134430727023	< 15.2537722908093	0.563899	< 5.92592592592593	2.29628	23.0985	91502.1	22.2325	17.8158	58.5086	2609.55	< 10.2743484224966	8.3285
10	3	9	10.9	P10-C3-D7	51.9381	487.208	557.2	11.6175	35.6316	422.622	11107.9	585.917	120.145	13.7302	568.131	121.368	< 8.6556927297668	< 17.2976680384088	14.2375	< 5.32235939643347	< 3.85459533607682	0.885819	< 28.9163237311385	< 16.9135802469136	11.1764	1.34788	< 10.1234567901235	< 16.6117969821674	< 3.38820301783265	677.459	0.121574	< 13.8134430727023	< 15.2537722908093	< 1.02880658436214	< 5.92592592592593	< 9.19067215363512	6.47246	68790.4	19.335	7.58198	38.4117	2417.82	< 10.2743484224966	0.247956
10	3	9	10.9	P10-C3-D7	57.5603	517.918	627.229	14.5767	42.6138	449.323	11784.6	631.344	139.383	14.7528	618.707	137.745	< 8.6556927297668	< 17.2976680384088	16.1694	< 5.32235939643347	< 3.85459533607682	1.63865	12.0188	< 16.9135802469136	31.9788	1.62944	< 10.1234567901235	14.8306	< 3.38820301783265	731.577	0.507916	< 13.8134430727023	< 15.2537722908093	< 1.02880658436214	< 5.92592592592593	5.06392	8.67265	72899.2	21.6557	9.93796	42.0921	2663.21	< 10.2743484224966	7.07676
10	3	10	10.1	P10-C3-D28	74.4476	536.282	372.161	10.4116	37.2905	364.267	10616.6	738.087	69.4248	8.45079	499.424	41.5553	7.61583	< 17.2976680384088	6.53887	1.30442	< 3.85459533607682	5.31158	20.8293	< 16.9135802469136	53.2737	2.73404	< 10.1234567901235	48.19	< 3.38820301783265	585.592	1.23912	< 13.8134430727023	< 15.2537722908093	0.976636	1.61517	< 9.19067215363512	24.4728	102614	50.4713	7.58198	53.0598	3113.2	< 10.2743484224966	9.51633
10	3	10	10.1	P10-C3-D28	91.3655	580.235	391.842	12.81	38.0941	374.538	11292.3	830.445	76.0824	9.19042	523.027	51.3854	7.61583	< 17.2976680384088	7.1782	1.757	< 3.85459533607682	5.67426	28.6053	< 16.9135802469136	53.2737	3.27778	< 10.1234567901235	48.19	< 3.38820301783265	618	1.23912	< 13.8134430727023	< 15.2537722908093	0.190457	< 5.92592592592593	< 9.19067215363512	25.8433	108517	55.8276	8.76819	56.6946	3498.08	< 10.2743484224966	12.8094
11	3	8	11.8	P11-C3-D1 PostIV	139.25	449.843	5070.5	27.8255	163.746	3082.66	1705.93	1020.6	142.036	75.1931	42.4081	123.29	28.0198	8.92442	15.0636	4.36978	2.40201	7.33428	113.094	16.1193	62.8235	1.62966	< 10.1234567901235	45.8131	3.67219	1785.53	3.33264	8.39109	5.71918	0.909563	3.0163	21.9568	16.3054	90755.9	16.0625	106.495	67.2602	274.604	< 10.2743484224966	19.1111
11	3	8	11.8	P11-C3-D1 PostIV	149.944	473.972	5365.87	30.8191	174.498	3251.14	1612.6	1081.05	153.676	78.4827	41.5107	127.543	28.0198	10.8456	16.3537	4.71303	1.94171	7.33428	117.513	16.1193	59.6834	1.62966	< 10.1234567901235	48.0256	3.67219	1868.83	4.00175	9.98618	5.71918	1.13996	3.0163	22.6639	17.4494	104960	19.1532	111.257	69.0684	301.226	< 10.2743484224966	19.1111
11	3	9	11.9	P11-C3-D7	118.063	470.776	465.11	21.813	19.4699	229.152	4983.3	901.285	145.369	15.8135	204.768	108.349	14.9602	< 17.2976680384088	7.42567	2.66524	0.50978	2.98062	68.9241	9.00506	45.5066	0.0880315	< 10.1234567901235	19.739	2.20432	501.837	1.6438	3.67961	2.88799	0.909563	< 5.92592592592593	8.5592	10.9192	45999.9	9.86792	24.0054	45.5749	283.141	< 10.2743484224966	14.7127
11	3	9	11.9	P11-C3-D7	118.063	488.279	499.431	23.3196	16.5801	229.152	5046.16	975.614	152.404	16.7373	215.773	114.764	14.9602	< 17.2976680384088	7.42567	3.00437	< 3.85459533607682	2.98062	73.3398	6.62391	41.381	< 2.22222222222222	< 10.1234567901235	17.1168	2.20432	528.01	1.6438	4.7144	0.0702612	0.678282	< 5.92592592592593	9.26319	11.8977	51748	10.9019	24.0054	45.5749	293.6	< 10.2743484224966	15.6208
12	3	10	12.1	P12-C3-D1 PreIV	51.0907	147.447	174.706	5.53996	9.85815	94.3664	1493.22	374.465	52.1841	2.72211	56.7889	87.8618	< 8.6556927297668	3.75555	5.55692	1.05565	< 3.85459533607682	0.828403	11.3209	3.82044	18.8775	1.2561	< 10.1234567901235	< 16.6117969821674	0.696835	240.057	0.570914	2.16499	0.0855679	0.1993	0.184502	3.25496	2.9691	15632.1	6.14568	6.48102	13.8813	280.728	< 10.2743484224966	2.1668
12	3	10	12.1	P12-C3-D1 PreIV	51.0907	150.384	184.537	6.66301	10.8044	99.8578	1569.66	380.406	55.2131	2.75654	58.6657	90.3051	1.03124	4.31091	5.02761	1.35739	< 3.85459533607682	0.828403	13.4553	4.74348	21.8606	1.2561	< 10.1234567901235	2.84502	0.696835	254.999	0.570914	2.54965	0.0855679	0.259513	0.715553	3.57307	3.10627	16633.4	6.61667	6.84956	15.1636	293.952	< 10.2743484224966	3.08564
12	3	9	12.9	P12-C3-D7	57.2437	160.519	231.808	6.32702	7.66991	79.3899	1914.63	453.15	68.2137	5.94965	73.0278	127.459	< 8.6556927297668	3.75555	3.70292	0.905687	< 3.85459533607682	1.11947	15.5644	1.97484	15.4648	1.44644	< 10.1234567901235	< 16.6117969821674	0.696835	203.728	0.450911	2.16499	0.0855679	0.0760158	< 5.92592592592593	3.57307	4.61506	15390.5	3.75159	5.74516	17.0927	298.074	< 10.2743484224966	1.6664
12	3	9	12.9	P12-C3-D7	55.1876	162.306	236.251	5.7653	8.26477	82.5538	1761.1	398.343	70.0025	5.47812	71.2244	121.839	< 8.6556927297668	3.75555	3.43761	0.905687	< 3.85459533607682	0.534813	13.4553	2.89792	17.238	1.2561	< 10.1234567901235	< 16.6117969821674	0.696835	193.871	0.570914	1.41036	< 15.2537722908093	0.348755	< 5.92592592592593	3.88884	4.47789	15818.6	3.50756	5.74516	17.7371	286.189	< 10.2743484224966	1.6664
12	3	10	12.1	P12-C3-D28	59.3047	176.737	202.927	5.53996	9.3537	82.5538	2042.85	446.988	66.7947	4.75898	76.3139	120.633	< 8.6556927297668	4.86746	3.96808	1.35739	< 3.85459533607682	1.11947	15.5644	3.82044	21.1459	1.57402	< 10.1234567901235	2.84502	0.924657	210.724	0.691058	1.04248	1.25651	0.319129	0.184502	3.57307	6.39923	48830.2	4.23669	5.74516	24.2152	328.573	< 10.2743484224966	3.08564
12	3	10	12.1	P12-C3-D28	63.4412	179.163	213.235	6.21485	10.3408	88.6138	2042.85	465.528	69.3264	5.11757	76.7601	123.446	< 8.6556927297668	5.42507	4.23311	1.35739	< 3.85459533607682	0.828403	13.4553	3.82044	21.8606	1.57402	< 10.1234567901235	0.117769	0.924657	216.081	0.691058	1.41036	0.0855679	0.289386	0.715553	4.20258	6.67391	52187	5.19673	6.11288	24.8661	343.527	< 10.2743484224966	3.08564
13	3	8	13.8	P13-C3-D1 PreIV	26.9981	45.3272	68.2309	19.5095	10.3408	76.1239	1595.16	169.049	111.966	2.2771	89.2262	23.293	3.32087	2.92512	3.43761	0.905687	0.682725	0.236922	9.15407	5.66758	17.238	0.693588	< 10.1234567901235	12.1974	0.463074	158.734	0.570914	2.16499	0.0855679	0.378274	< 5.92592592592593	1.26065	2.28298	42759	2.76843	5.74516	33.3716	41.5756	< 10.2743484224966	1.12008
13	3	8	13.8	P13-C3-D1 PreIV	25.0349	45.3272	70.621	19.7231	9.85815	76.1239	1556.92	169.049	65.2435	2.2771	90.3835	23.293	2.47827	3.20155	3.03931	0.756446	< 3.85459533607682	0.236922	6.94264	3.82044	15.4648	0.817344	< 10.1234567901235	6.44389	0.219405	155.481	0.570914	1.78495	< 15.2537722908093	0.319129	< 5.92592592592593	1.60907	2.42024	46647.6	2.76843	5.0111	33.3716	42.8883	< 10.2743484224966	1.6664
13	3	9	13.9	P13-C3-D7	26.9981	44.1079	79.8826	4.17889	8.82405	53.4961	972.113	169.049	47.3335	2.89451	45.9214	24.5853	1.03124	3.20155	1.8408	0.756446	0.682725	0.236922	4.66396	4.74348	17.238	0.693588	< 10.1234567901235	9.46011	0.463074	79.8809	0.570914	1.04248	0.0855679	0.319129	< 5.92592592592593	1.77979	2.55748	35134.1	1.76133	3.54928	29.4364	30.79	< 10.2743484224966	1.12008
13	3	9	13.9	P13-C3-D7	26.9981	45.3272	87.3674	3.72118	8.26477	61.7629	997.513	174.197	53.0256	2.99827	49.4843	24.5853	0.424013	2.09856	1.57336	0.756446	0.158825	< 6.25514403292181	6.94264	3.82044	15.4648	0.817344	< 10.1234567901235	6.44389	0.219405	85.4476	0.570914	1.41036	< 15.2537722908093	0.1993	< 5.92592592592593	1.94866	2.55748	39861.7	1.50419	3.18539	31.402	32.2679	< 10.2743484224966	1.12008
13	3	10	13.1	P13-C3-D28	28.9692	49.477	84.008	3.26101	9.3537	61.7629	1404.12	192.41	70.0897	2.39643	81.6387	32.2829	3.32087	3.20155	1.8408	0.905687	0.924501	0.534813	9.15407	5.66758	17.238	0.786331	< 10.1234567901235	21.7773	0.696835	87.4385	0.691058	1.97435	0.0855679	0.1993	< 5.92592592592593	2.2818	2.00837	68343.4	2.26858	4.27904	32.0581	41.9504	< 10.2743484224966	1.12008
13	3	10	13.1	P13-C3-D28	26.9981	50.6322	88.6448	3.49142	9.3537	61.7629	1378.67	195.036	63.9752	2.24307	82.8137	32.2829	2.90748	3.20155	1.8408	0.905687	0.158825	< 6.25514403292181	8.05497	4.74348	15.4648	0.755366	< 10.1234567901235	19.5225	0.219405	83.8559	0.570914	1.41036	< 15.2537722908093	0.524564	< 5.92592592592593	1.94866	2.14569	74574.1	1.76133	3.91385	30.7464	41.5756	< 10.2743484224966	1.12008
14	3	8	14.8	P14-C3-D1 PostIV	97.176	325.718	512.893	21.3103	25.4463	221.593	6624.68	683.29	303.013	12.5442	244.93	123.29	19.4873	< 17.2976680384088	10.5836	3.00437	0.999408	4.42557	42.4349	9.00506	45.5066	0.426666	< 10.1234567901235	24.8056	2.20432	591.672	1.6438	4.7144	1.47595	0.50404	0.375869	11.3753	15.4886	156193	9.86792	24.0054	92.5917	456.726	< 10.2743484224966	5.39453
14	3	8	14.8	P14-C3-D1 PostIV	102.367	335.565	545.298	21.3103	26.5003	229.152	6307.85	697.588	304.444	12.8131	243.251	129.667	20.5871	2.76091	10.5836	3.00437	0.50978	3.7021	46.8491	11.3801	49.3526	1.1823	< 10.1234567901235	29.6886	2.69818	604.797	1.98409	4.7144	1.47595	0.678282	0.375869	12.0795	15.1619	170388	9.86792	24.0054	92.5917	469.1	< 10.2743484224966	6.59517
14	3	9	14.9	P14-C3-D7	81.7361	142.438	254.345	14.744	15.7873	161.342	3792.69	514.349	164.595	8.60132	157.55	73.7969	13.396	4.91307	8.05386	2.32719	0.50978	3.34108	29.1936	6.62391	31.9166	0.426666	< 10.1234567901235	17.1168	1.70439	360.163	0.956898	5.75717	2.18154	1.13996	< 5.92592592592593	7.15105	8.96329	82099.2	8.83316	15.8066	61.8365	251.94	< 10.2743484224966	4.10587
14	3	9	14.9	P14-C3-D7	81.7361	144.908	266.624	16.771	18.075	180.184	3855.19	500.49	173.387	8.43041	164.729	80.3254	14.9602	2.76091	8.05386	2.32719	0.50978	2.98062	33.6072	6.62391	41.381	0.426666	< 10.1234567901235	19.739	1.70439	382.489	1.30161	4.7144	2.88799	0.678282	< 5.92592592592593	7.85517	9.2892	91817.1	7.79751	15.8066	63.6442	271.763	< 10.2743484224966	4.10587
14	3	10	14.1	P14-C3-D28	11142.4	3453.69	806.84	516.603	811.271	9862.56	110166	30592.2	524.292	324.538	1187.12	4842.66	1282.49	2239.02	1192.6	776.732	473.177	1031.7	9652.35	3603.49	4076.44	331.015	1586.3	3641.12	470.166	2592.58	851.082	3108.68	2859.24	206.772	400.73	1694.83	725.951	51687.2	1651.27	2472.8	4515.68	1197.51	1826.23	1865.13
14	3	10	14.1	P14-C3-D28	10900.3	3473.46	804.965	501.873	792.013	9863.71	113892	30113	518.848	321.908	1192.55	4834.48	1274.07	2210.13	1209.71	773.658	463.609	1024.23	9389.59	3592.34	4082.33	321.045	1538.71	3574.85	471.87	2636.66	846.781	3112.12	2869.66	196.753	400.554	1652.31	706.385	52365	1582.97	2443.29	4409.65	1183.58	1806.37	1941.82
15	3	8	15.8	P15-C3-D1 PostIV	118.063	340.008	565.614	44.2091	30.3983	213.825	4418.48	626.436	155.444	10.6822	151.043	178.108	23.8247	< 17.2976680384088	13.7776	3.34446	0.999408	5.15073	55.6783	9.00506	47.4607	0.824318	< 10.1234567901235	22.2987	2.20432	1085.65	1.6438	6.80657	4.30271	0.678282	< 5.92592592592593	29.0399	16.4688	32978.8	16.0625	31.3542	40.1573	545.494	< 10.2743484224966	6.59517
15	3	8	15.8	P15-C3-D1 PostIV	97.176	344.873	579.295	41.7382	30.3983	213.825	4167.95	598.212	182.706	10.2443	146.679	179.153	23.1127	< 17.2976680384088	12.4962	3.34446	1.47497	5.15073	51.2636	9.00506	49.3526	0.426666	< 10.1234567901235	29.6886	2.20432	1081.83	1.6438	5.75717	2.88799	0.445765	0.375869	27.6212	15.8153	34043.9	16.0625	30.433	40.1573	521.907	< 10.2743484224966	6.59517
15	3	9	15.9	P15-C3-D7	86.8593	236.472	385.188	22.3155	19.4699	140.556	3792.69	500.49	110.782	9.28894	156.829	155.031	20.2217	< 17.2976680384088	8.05386	2.32719	< 3.85459533607682	2.98062	42.4349	6.62391	36.8946	< 2.22222222222222	< 10.1234567901235	24.8056	2.20432	938.879	0.956898	1.64393	2.88799	0.909563	< 5.92592592592593	19.1305	10.9192	28098.6	13.9998	22.1764	36.5463	397.771	< 10.2743484224966	2.67725
15	3	9	15.9	P15-C3-D7	92.0063	244.509	431.05	24.3227	19.4699	161.342	3855.19	514.349	128.412	9.72183	167.23	164.49	20.9513	< 17.2976680384088	8.05386	2.66524	0.999408	2.26162	42.4349	6.62391	41.381	< 2.22222222222222	< 10.1234567901235	22.2987	1.70439	961.692	0.956898	2.65489	1.47595	1.9417	< 5.92592592592593	21.2498	11.5715	32150.8	13.9998	23.0905	36.5463	435.515	< 10.2743484224966	4.10587
15	3	10	15.1	P15-C3-D28	275.464	88.3717	19.1838	11.1578	85.8095	791.496	2491.65	791.45	13.5939	8.27601	31.1576	119.156	29.9308	62.9716	28.1611	20.315	12.4853	27.4945	156.102	62.7001	110.522	6.99606	41.1219	90.8517	11.5819	66.1177	22.9883	76.018	82.9547	5.31126	10.9928	45.528	17.7484	1448.68	39.3384	210.697	107.165	29.4902	38.9964	41.9915
15	3	10	15.1	P15-C3-D28	302.577	91.1885	19.3238	13.6629	87.7249	818.15	2680.39	852.549	14.3202	8.97377	33.2463	131.5	31.1269	62.9716	29.1834	21.7932	13.6858	28.6254	167.181	65.0964	112.932	7.70245	43.2489	93.4746	12.6743	71.6577	24.6327	84.3396	87.9775	5.64766	12.1785	46.2605	19.6437	1618.11	41.9045	221.687	114.462	32.3036	44.8525	44.771
16	3	8	16.8	P16-C3-D1 PostIV	113.339	134.023	287.885	28.8895	24.2409	185.472	1976.68	475.996	523.664	6.53261	87.1968	137.302	8.27494	11.3033	18.4463	1.61168	0.350935	0.90652	67.8234	6.65892	35.3992	1.50026	< 10.1234567901235	5.40251	0.409364	314.012	1.84637	0.575891	0.472365	0.594391	< 5.92592592592593	8.17218	7.13274	32510.2	2.52894	39.6513	90.5316	274.396	< 10.2743484224966	4.945
16	3	8	16.8	P16-C3-D1 PostIV	113.339	144.462	306.897	30.3715	27.7116	209.194	2126.43	509.053	578.887	7.09951	95.1572	146.382	9.04883	11.3033	19.4705	1.87798	0.758151	2.07151	71.7807	7.52649	35.3992	1.61603	< 10.1234567901235	10.9488	0.409364	337.08	1.84637	0.575891	0.472365	0.594391	< 5.92592592592593	9.25358	7.64657	36819.6	3.471	41.2042	93.3388	294.353	< 10.2743484224966	4.945
16	3	9	16.9	P16-C3-D7	108.966	135.2	273.506	12.1845	25.1451	159.147	1629.41	536.948	599.859	6.81527	77.6209	162.676	8.27494	11.3033	13.8855	1.61168	0.350935	0.90652	71.7807	8.3984	32.2997	1.38521	< 10.1234567901235	18.4492	< 3.38820301783265	277.859	1.62883	< 13.8134430727023	0.989679	0.314828	< 5.92592592592593	20.3408	5.85751	44789.9	0.625031	34.2395	69.5893	232.009	< 10.2743484224966	3.98235
16	3	9	16.9	P16-C3-D7	113.339	139.865	289.473	14.2619	26.8783	159.147	1728.31	531.344	661.847	7.45695	82.8014	168.997	8.27494	12.324	14.8918	1.87798	< 3.85459533607682	0.90652	67.8234	6.65892	32.2997	1.50026	< 10.1234567901235	16.0207	< 3.38820301783265	287.707	1.62883	< 13.8134430727023	0.472365	0.500507	< 5.92592592592593	20.3408	6.36591	48823.4	1.58155	36.5543	72.3695	246.199	< 10.2743484224966	4.945
16	3	10	16.1	P16-C3-D28	113.339	146.736	308.478	9.55575	21.3452	152.029	1827.48	542.564	486.756	7.74457	79.8483	185.213	10.5576	12.324	12.8839	1.87798	0.350935	0.90652	63.8638	6.65892	35.3992	1.61603	< 10.1234567901235	36.4323	0.409364	317.304	1.84637	< 13.8134430727023	0.472365	0.0891019	< 5.92592592592593	14.1877	8.16234	78691.6	2.52894	33.4696	80.7331	275.666	< 10.2743484224966	4.945
16	3	10	16.1	P16-C3-D28	126.532	147.868	319.531	12.7058	25.1451	159.147	1827.48	565.151	513.212	7.70854	79.8483	195.099	12.7418	12.324	12.8839	1.87798	0.758151	1.48967	67.8234	6.65892	38.3175	1.96723	< 10.1234567901235	38.5587	0.409364	315.658	1.84637	< 13.8134430727023	1.51424	0.594391	< 5.92592592592593	14.1877	7.38941	84628.1	2.52894	35.0103	80.7331	287.118	< 10.2743484224966	5.86535
17	3	8	17.8	P17-C3-D1 PreIV	67.5962	217.462	424.157	11.1944	36.135	360.17	1251.54	333.415	327.548	6.82818	38.2969	26.3038	4.49154	9.35129	17.7481	2.1199	1.1593	4.25612	61.5064	4.74348	27.0364	1.2561	< 10.1234567901235	15.9867	0.924657	156.294	1.53575	5.74239	3.61798	0.259513	1.47824	9.07355	7.77328	30334.3	6.14568	24.4675	49.9179	167.167	< 10.2743484224966	6.95421
17	3	8	17.8	P17-C3-D1 PreIV	73.8622	230.457	471.322	11.7408	38.6856	368.371	1327.81	339.221	318.857	7.3082	40.645	28.8727	5.22918	12.1743	17.2159	2.42748	1.83627	4.25612	69.2872	7.51982	29.3538	1.57402	< 10.1234567901235	17.1888	1.58623	171.773	1.65691	6.15229	3.61798	0.553602	1.80681	9.9703	8.59854	34346.8	6.14568	25.9862	53.2525	179.287	< 10.2743484224966	7.64992
17	3	9	17.9	P17-C3-D7	44.9854	124.118	155.42	13.6994	9.85815	88.6138	1505.96	321.862	226.478	6.16833	65.9169	25.4452	5.94117	6.54307	3.17212	1.66115	1.38888	1.11947	21.7833	4.74348	24.5545	1.00439	< 10.1234567901235	19.5225	0.463074	97.4142	1.05231	1.97435	1.25651	0.319129	0.184502	3.88884	4.47789	24650.6	3.26242	7.2185	33.043	102.983	< 10.2743484224966	4.33989
17	3	9	17.9	P17-C3-D7	44.9854	122.35	147.196	12.3951	9.3537	88.6138	1404.12	282.065	207.749	5.64098	61.77	21.1322	4.49154	5.98363	3.17212	1.50904	0.682725	1.11947	17.6533	3.82044	23.2379	0.879512	< 10.1234567901235	17.1888	0.219405	92.6215	1.05231	2.93833	1.25651	0.437031	0.184502	3.88884	4.34072	20528	3.26242	6.84956	30.7464	95.7799	< 10.2743484224966	3.93427
18	3	10	18.1	P18-C3-D1 PostIV	83.0194	318.612	4440.9	24.9134	207.273	5292.41	2377.16	599.394	185.445	39.7003	73.1318	86.933	8.27494	13.3489	13.3841	3.23835	2.33701	2.6525	170.297	11.9226	51.0695	2.86672	< 10.1234567901235	25.4411	1.853	1413.49	3.17964	3.70726	4.73142	0.407273	2.59039	17.5292	11.0295	43798.1	16.4501	82.7689	69.5893	329.496	< 10.2743484224966	10.0764
18	3	10	18.1	P18-C3-D1 PostIV	78.7477	335.667	4440.9	20.3923	212.662	5295.46	2276.7	587.932	196.363	40.5588	72.002	89.7029	5.85107	10.2874	11.8873	2.68918	0.758151	1.48967	170.297	6.65892	43.7306	2.32366	< 10.1234567901235	13.5264	0.905115	1419.66	2.95461	0.575891	2.57628	0.783747	< 5.92592592592593	16.4112	10.7669	66948.4	14.1484	81.5639	66.8131	339.857	< 10.2743484224966	8.453
18	3	9	18.9	P18-C3-D7	78.7477	333.189	445.614	56.9232	40.2683	301.833	4795.26	542.564	268.364	7.45695	226.397	80.4577	8.27494	10.2874	8.68641	2.68918	1.55412	1.1983	51.9684	8.3984	41.0868	2.44351	< 10.1234567901235	60.8998	0.409364	386.665	2.28593	2.90353	1.51424	0.594391	< 5.92592592592593	9.79653	7.90422	77551.7	10.9175	16.7821	36.5869	357.197	< 10.2743484224966	8.453
18	3	9	18.9	P18-C3-D7	78.7477	344.703	454.173	57.3975	42.9299	306.105	4637.9	531.344	280.463	7.67253	222.668	76.7493	8.27494	11.3033	8.93031	2.96302	1.15831	0.32095	51.9684	8.3984	41.0868	2.32366	< 10.1234567901235	56.9546	0.409364	386.665	2.28593	2.11055	0.472365	0.783747	< 5.92592592592593	9.25358	7.90422	82972.4	9.99222	16.7821	37.9463	345.05	< 10.2743484224966	8.453
18	3	10	18.1	P18-C3-D28	55.5702	294.381	384.496	12.1845	31.6058	209.194	2076.46	497.983	210.946	8.6159	69.3536	84.16	1.10099	7.27207	4.1486	1.87798	< 3.85459533607682	< 6.25514403292181	28.0675	4.93876	38.3175	1.96723	< 10.1234567901235	20.8235	< 3.38820301783265	389.978	2.06545	< 13.8134430727023	0.472365	0.314828	< 5.92592592592593	8.71211	8.93941	98195.8	8.13791	11.609	36.5869	307.163	< 10.2743484224966	5.86535
18	3	10	18.1	P18-C3-D28	66.0349	276.962	414.636	15.8076	31.6058	231.015	2126.43	531.344	207.417	9.42518	68.5936	77.677	2.19845	8.27118	5.55881	2.14648	0.758151	< 6.25514403292181	36.0561	7.52649	41.0868	2.0855	< 10.1234567901235	27.6953	0.409364	399.922	2.06545	1.33199	1.51424	0.594391	< 5.92592592592593	9.25358	9.45958	58607.8	9.06573	12.3423	42.7166	296.911	< 10.2743484224966	7.61407
19	3	8	19.8	P19-C3-D1 PostIV	57.6529	331.534	538.708	17.8542	18.0855	209.194	2984.43	728.537	197.9	8.03363	119.778	87.8566	4.56021	9.27648	5.55881	1.87798	0.758151	< 6.25514403292181	36.0561	6.65892	35.3992	1.15745	< 10.1234567901235	8.25931	< 3.38820301783265	325.54	1.84637	1.33199	3.64979	0.500507	< 5.92592592592593	7.63387	10.5047	33956	5.34462	14.5543	35.2292	183.444	< 10.2743484224966	5.86535
19	3	8	19.8	P19-C3-D1 PostIV	49.355	334.429	560.476	16.8328	18.0855	197.606	2730.48	758.646	206.701	8.39691	120.813	86.009	4.11338	9.27648	5.08597	1.87798	0.758151	< 6.25514403292181	32.0652	6.65892	38.3175	1.15745	< 10.1234567901235	8.25931	0.409364	327.188	1.62883	0.575891	3.64979	0.594391	< 5.92592592592593	7.63387	10.5047	33933.8	5.34462	14.5543	35.2292	185.478	< 10.2743484224966	5.86535
19	3	9	19.9	P19-C3-D7	45.2407	334.842	526.892	9.55575	14.2522	159.147	1976.68	599.394	115.031	12.1371	71.6247	95.2336	3.18661	6.27991	3.68458	1.61168	0.350935	< 6.25514403292181	28.0675	6.65892	32.2997	0.822639	< 10.1234567901235	13.5264	< 3.38820301783265	309.075	1.62883	< 13.8134430727023	2.57628	0.500507	< 5.92592592592593	6.56242	10.8981	42246.5	5.34462	10.8778	24.4349	162.413	< 10.2743484224966	3.98235
19	3	9	19.9	P19-C3-D7	41.1517	334.842	530.961	9.55575	14.2522	159.147	2026.54	587.932	116.889	12.4439	71.6247	93.3913	1.10099	6.27991	3.22411	1.61168	0.350935	< 6.25514403292181	24.0617	6.65892	35.3992	0.822639	< 10.1234567901235	13.5264	< 3.38820301783265	309.075	1.41299	< 13.8134430727023	0.472365	0.500507	< 5.92592592592593	6.56242	11.0295	43540.8	3.471	10.1488	25.7769	155.993	< 10.2743484224966	2.96097
19	3	10	19.1	P19-C3-D28	53.4929	346.338	506.674	15.2935	16.2614	172.696	4272.24	669.151	110.184	10.1691	219.864	104.427	4.99807	7.27207	4.38183	1.61168	< 3.85459533607682	< 6.25514403292181	32.0652	4.93876	35.3992	0.933226	< 10.1234567901235	13.5264	< 3.38820301783265	501.439	1.62883	< 13.8134430727023	2.57628	0.500507	< 5.92592592592593	4.96966	9.45958	39580.3	7.20862	11.609	35.2292	172.089	< 10.2743484224966	4.945
19	3	10	19.1	P19-C3-D28	53.4929	346.338	508.594	15.2935	16.8873	185.472	4168.16	680.938	110.505	10.1691	218.616	104.427	4.99807	7.27207	4.1486	1.61168	0.350935	< 6.25514403292181	32.0652	4.93876	38.3175	1.15745	< 10.1234567901235	13.5264	0.409364	503.109	1.84637	< 13.8134430727023	2.57628	0.594391	< 5.92592592592593	5.49849	9.72028	40833.1	7.20862	12.3423	33.1959	172.089	< 10.2743484224966	6.75297
